# Supplementary material for: Non-redundant metagenome-assembled genomes of activated sludge reactors at different disturbances and scales
Source: Sci Data. 2024 Aug 9;11:855. doi: 10.1038/s41597-024-03601-9 (PMC11316123; doi:10.1038/s41597-024-03601-9)
Supplement: Supplementary file 1 — TABLE 1 [file 41597_2024_3601_MOESM1_ESM.csv]

SUPPLEMENTARY TABLE 1. Summary statistics of MAGs with at least medium quality.
Original_Id	Bin_Id	Community	Scale	Disturbance	GTDB_domain	GTDB_phyum	GTDB_class	GTDB_order	GTDB_family	GTDB_genus	GTDB_species	Marker lineage	# genomes	# markers	# marker sets	Completeness	Contamination	Strain heterogeneity	Genome size (bp)	# ambiguous bases	# scaffolds	# contigs	N50 (scaffolds)	N50 (contigs)	Mean scaffold length (bp)	Mean contig length (bp)	Longest scaffold (bp)	Longest contig (bp)	GC	GC std (scaffolds > 1kbp)	Coding density	Translation table	# predicted genes	0	1	2	3	4	5+	5S_rRNA	16S_rRNA	23S_rRNA	Partial_rRNA	tRNA_count	tRNA_pseudo
140613_D00172_0128_AH9FB3ADXX.1	AS-MESO-3CA.1	Activated sludge	Mesocosm	3CA	d__Bacteria	p__Actinobacteriota	c__Actinobacteria	o__Actinomycetales	f__Microbacteriaceae	g__Cryobacterium_A	s__	o__Actinomycetales (UID1593)	69	400	198	76.17	2.55	8.33	2236421	0	360	360	7228	7228	6212	6212	43684	43684	59.66	5.71	92.37	11	2426 1	11	277	12	0	0	0	0	1	0	0	36	0
140613_D00172_0128_AH9FB3ADXX.100	AS-MESO-3CA.100	Activated sludge	Mesocosm	3CA	d__Bacteria	p__Bacteroidota	c__Bacteroidia	o__Chitinophagales	f__Chitinophagaceae	g__UBA1930	s__	p__Bacteroidetes (UID2591)	364	303	203	75.37	2.13	20	1959199	0	336	336	6636	6636	5830	5830	23483	23483	29.93	5.02	90.39	11	2023	93	205	5	0	0	0	0	0	0	0	22	2
140613_D00172_0128_AH9FB3ADXX.101	AS-MESO-3CA.101	Activated sludge	Mesocosm	3CA	d__Bacteria	p__Proteobacteria	c__Gammaproteobacteria	o__Burkholderiales	f__Burkholderiaceae	g__Ottowia	s__	o__Burkholderiales (UID4000)	193	427	214	69.9	1.17	28.57	2604384	0	408	408	7374	7374	6383	6383	33795	33795	68.43	2.45	91.35	11	2680 1	26	294	7	0	0	0	0	0	0	0	28	1
140613_D00172_0128_AH9FB3ADXX.105	AS-MESO-3CA.105	Activated sludge	Mesocosm	3CA	d__Bacteria	p__Chloroflexota	c__Anaerolineae	o__SBR1031	f__A4b	g__OLB15	s__	k__Bacteria (UID1452)	924	163	110	88.18	0.56	100	3724975	0	410	410	11085	11085	9085	9085	40546	40546	63.89	1.7	90.24	11	3486	15	146	2	0	0	0	0	1	0	1	43	1
140613_D00172_0128_AH9FB3ADXX.106	AS-MESO-3CA.106	Activated sludge	Mesocosm	3CA	d__Bacteria	p__Bdellovibrionota	c__Bacteriovoracia	o__UBA1018	f__UBA1018	g__UBA1018	s__	k__Bacteria (UID3187)	2258	182	112	64.5	1.12	0	2636975	0	499	499	5718	5718	5284	5284	21750	21750	62.33	1.89	92.65	11	2922	54	126	2	0	0	0	0	0	0	0	26	0
140613_D00172_0128_AH9FB3ADXX.364	AS-MESO-3CA.364	Activated sludge	Mesocosm	3CA	d__Bacteria	p__Actinobacteriota	c__Actinobacteria	o__Nanopelagicales	f__UBA10799	g__	s__	o__Actinomycetales (UID1663)	488	310	185	98.57	0	0	2149716	0	4	4	840846	840846	537429	537429	1032475	1032475	58.7	0.26	93.79	11	2038	4	306	0	0	0	0	1	0	0	0	47	2
140613_D00172_0128_AH9FB3ADXX.108	AS-MESO-3CA.108	Activated sludge	Mesocosm	3CA	d__Bacteria	p__Bacteroidota	c__Bacteroidia	o__Chitinophagales	f__Chitinophagaceae	g__UBA1312	s__	p__Bacteroidetes (UID2591)	364	303	203	64.63	0.02	0	1785453	0	338	338	6027	6027	5282	5282	15599	15599	35.88	5.77	90.08	11	1857 1	5	197	1	0	0	0	1	0	0	0	20	2
140613_D00172_0128_AH9FB3ADXX.109	AS-MESO-3CA.109	Activated sludge	Mesocosm	3CA	d__Bacteria	p__Actinobacteriota	c__Actinobacteria	o__Propionibacteriales	f__Propionibacteriaceae	g__Pseudopropionibacterium	s__	o__Actinomycetales (UID1697)	387	327	191	88.22	0.7	50	2208390	0	212	212	16121	16121	10416	10416	60392	60392	68.53	1.75	92.82	11	2064	30	295	2	0	0	0	0	0	0	0	31	0
140613_D00172_0128_AH9FB3ADXX.11	AS-MESO-3CA.11	Activated sludge	Mesocosm	3CA	d__Bacteria	p__Bacteroidota	c__Bacteroidia	o__Chitinophagales	f__Chitinophagaceae	g__Flavihumibacter	s__	p__Bacteroidetes (UID2591)	364	302	203	78.34	2.96	71.43	3183226	0	285	285	14848	14848	11169	11169	72049	72049	53.04	1.5	93.88	11	2837	88	207	7	0	0	0	0	0	0	0	24	1
ESw5INH32.30	AS-MICRO-3CA.30	Activated sludge	Microcosm	3CA	d__Bacteria	p__Chloroflexota	c__Anaerolineae	o__SBR1031	f__A4b	g__OLB15	s__OLB15 sp001567085	k__Bacteria (UID1452)	924	163	110	94.55	0	0	4103555	0	5	5	1248655	1248655	820711	820711	1424705	1424705	54.53	0.8	91.34	11	3484	8	155	0	0	0	0	2	0	0	0	45	0
140613_D00172_0128_AH9FB3ADXX.112	AS-MESO-3CA.112	Activated sludge	Mesocosm	3CA	d__Bacteria	p__Actinobacteriota	c__Thermoleophilia	o__20CM-4-69-9	f__	g__	s__	p__Actinobacteria (UID1454)	732	199	116	89.28	2.59	0	2245661	0	114	114	33801	33801	19698	19698	147389	147389	64.92	1.32	93	11	2195	20	173	6	0	0	0	1	0	0	0	45	0
140613_D00172_0128_AH9FB3ADXX.114	AS-MESO-3CA.114	Activated sludge	Mesocosm	3CA	d__Bacteria	p__Acidobacteriota	c__Blastocatellia	o__Pyrinomonadales	f__Pyrinomonadaceae	g__OLB17	s__	k__Bacteria (UID3187)	2258	188	117	83.18	5.63	0	2888654	0	489	489	6981	6981	5907	5907	23491	23491	56.04	5.63	92.1	11	2947	26	154	8	0	0	0	1	2	2	2	48	0
ESw5INH32.281	AS-MICRO-3CA.281	Activated sludge	Microcosm	3CA	d__Bacteria	p__Acidobacteriota	c__Blastocatellia	o__Pyrinomonadales	f__Pyrinomonadaceae	g__OLB17	s__	k__Bacteria (UID3187)	2258	188	117	95.73	1.76	0	3416421	0	8	8	811477	811477	427052	427052	1056433	1056433	53.73	0.52	91.04	11	3140	5	180	3	0	0	0	1	1	1	0	48	2
140613_D00172_0128_AH9FB3ADXX.117	AS-MESO-3CA.117	Activated sludge	Mesocosm	3CA	d__Bacteria	p__Patescibacteria	c__Paceibacteria	o__UBA9983_A	f__UBA5272	g__UBA5272	s__	k__Bacteria (UID209)	5443	105	59	68.77	0	0	472605	0	27	27	30076	30076	17503	17503	58666	58666	27.34	1.37	90	4	481	22	83	0	0	0	0	0	0	1	1	30	1
140613_D00172_0128_AH9FB3ADXX.118	AS-MESO-3CA.118	Activated sludge	Mesocosm	3CA	d__Bacteria	p__Actinobacteriota	c__Actinobacteria	o__Actinomycetales	f__Dermatophilaceae	g__Tetrasphaera_A	s__Tetrasphaera_A jenkinsii	o__Actinomycetales (UID1663)	488	308	183	73.64	1.37	100	2309872	0	349	349	7720	7720	6618	6618	31060	31060	68.66	1.59	92.91	11	2362 1	3	198	7	0	0	0	0	0	0	0	38	1
140613_D00172_0128_AH9FB3ADXX.12	AS-MESO-3CA.12	Activated sludge	Mesocosm	3CA	d__Bacteria	p__Proteobacteria	c__Gammaproteobacteria	o__Steroidobacterales	f__Steroidobacteraceae	g__	s__	c__Gammaproteobacteria (UID4202)	67	481	276	82.75	3.51	30.77	3092386	0	479	479	7432	7432	6455	6455	37079	37079	63.98	1.58	93.74	11	3191	84	388	7	2	0	0	1	1	0	1	26	1
mFMbES.141	AS-MICRO-OLR.141	Activated sludge	Microcosm	OLR	d__Bacteria	p__Bacteroidota	c__Bacteroidia	o__Cytophagales	f__Cyclobacteriaceae	g__UBA2336	s__	o__Cytophagales (UID2936)	47	454	336	98.81	0	0	4567650	0	8	8	1155188	1155188	570956	570956	1431937	1431937	45.39	0.72	92.97	11	4130	4	450	0	0	0	0	2	1	1	0	35	0
140613_D00172_0128_AH9FB3ADXX.121	AS-MESO-3CA.121	Activated sludge	Mesocosm	3CA	d__Bacteria	p__Planctomycetota	c__Planctomycetes	o__Isosphaerales	f__Isosphaeraceae	g__	s__	k__Bacteria (UID2565)	2921	141	86	86.58	1.16	0	4837854	0	518	518	12466	12466	9339	9339	41833	41833	66.77	1.39	88.85	11	4096	25	115	1	0	0	0	0	0	0	0	41	2
mFMbES.237	AS-MICRO-OLR.237	Activated sludge	Microcosm	OLR	d__Bacteria	p__Proteobacteria	c__Alphaproteobacteria	o__Micavibrionales	f__	g__	s__	c__Alphaproteobacteria (UID3305)	564	348	229	94.32	1.09	0	2542671	0	9	9	371010	371010	282519	282519	511111	511111	59.64	1.77	91.71	11	2534	14	332	1	1	0	0	1	1	1	0	45	0
140613_D00172_0128_AH9FB3ADXX.123	AS-MESO-3CA.123	Activated sludge	Mesocosm	3CA	d__Bacteria	p__Chloroflexota	c__Anaerolineae	o__Promineofilales	f__Promineofilaceae	g__Promineofilum	s__	k__Bacteria (UID203)	5449	104	58	58.62	0	0	2973480	0	155	155	45847	45847	19183	19183	129123	129123	61.97	3.12	91.3	11	2556	61	43	0	0	0	0	0	0	0	0	25	1
140613_D00172_0128_AH9FB3ADXX.126	AS-MESO-3CA.126	Activated sludge	Mesocosm	3CA	d__Bacteria	p__Proteobacteria	c__Gammaproteobacteria	o__Burkholderiales	f__Palsa-1005	g__PALSA-1003	s__	k__Bacteria (UID203)	5449	104	58	57.76	1.72	0	2816167	0	547	547	5466	5466	5148	5148	22101	22101	71.3	1.45	90.99	11	2988	67	36	1	0	0	0	0	0	0	0	20	0
ESw5INH32.221	AS-MICRO-3CA.221	Activated sludge	Microcosm	3CA	d__Bacteria	p__Proteobacteria	c__Gammaproteobacteria	o__Steroidobacterales	f__Steroidobacteraceae	g__UBA964	s__	c__Gammaproteobacteria (UID4202)	67	481	276	95.11	0.79	0	3067950	0	10	10	560415	560415	306795	306795	1428057	1428057	68.59	0.63	95.02	11	2842	18	459	4	0	0	0	1	1	1	1	41	1
AHFFLLBCXY_R64F2O4MI6VG7YUR_L2.43	AS-MESO-OLR.43	Activated sludge	Mesocosm	OLR	d__Bacteria	p__Bacteroidota	c__Bacteroidia	o__Chitinophagales	f__Chitinophagaceae	g__	s__	p__Bacteroidetes (UID2591)	364	303	203	100	0.49	0	2768672	0	11	11	536150	536150	251697	251697	973845	973845	40.91	0.47	91.42	11	2426	0	302	1	0	0	0	1	1	1	0	39	0
140613_D00172_0128_AH9FB3ADXX.129	AS-MESO-3CA.129	Activated sludge	Mesocosm	3CA	d__Bacteria	p__Proteobacteria	c__Gammaproteobacteria	o__Burkholderiales	f__Burkholderiaceae	g__Ottowia	s__	o__Burkholderiales (UID4000)	193	427	214	65.39	1.17	66.67	1676117	0	186	186	11311	11311	9011	9011	71477	71477	69.5	1.63	91.55	11	1696 1	65	259	3	0	0	0	0	0	0	0	13	1
mFMbES.181	AS-MICRO-OLR.181	Activated sludge	Microcosm	OLR	d__Bacteria	p__Bacteroidota	c__Bacteroidia	o__Chitinophagales	f__Chitinophagaceae	g__UBA1930	s__	p__Bacteroidetes (UID2591)	364	303	203	99.51	0	0	2714776	0	11	11	525249	525249	246797	246797	610555	610555	31.31	0.51	92.41	11	2473	1	302	0	0	0	0	1	1	1	1	36	0
140613_D00172_0128_AH9FB3ADXX.251	AS-MESO-3CA.251	Activated sludge	Mesocosm	3CA	d__Bacteria	p__Chloroflexota	c__Anaerolineae	o__SBR1031	f__A4b	g__OLB15	s__OLB15 sp001567085	k__Bacteria (UID1452)	924	163	110	94.55	0	0	4077057	0	12	12	1055464	1055464	339754	339754	1355226	1355226	54.55	0.94	91.31	11	3478	8	155	0	0	0	0	0	0	0	0	46	0
140613_D00172_0128_AH9FB3ADXX.132	AS-MESO-3CA.132	Activated sludge	Mesocosm	3CA	d__Bacteria	p__Actinobacteriota	c__Actinobacteria	o__Actinomycetales	f__Dermatophilaceae	g__Phycicoccus	s__	o__Actinomycetales (UID1663)	488	309	185	52.04	0.48	0	2564249	0	540	540	4796	4796	4748	4748	21864	21864	68.1	1.63	90.43	11	2875 1	59	147	3	0	0	0	0	0	0	0	23	2
140613_D00172_0128_AH9FB3ADXX.134	AS-MESO-3CA.134	Activated sludge	Mesocosm	3CA	d__Bacteria	p__Patescibacteria	c__Saccharimonadia	o__Saccharimonadales	f__Saccharimonadaceae	g__	s__	k__Bacteria (UID1452)	924	161	108	51.08	0.93	0	592813	0	53	53	14430	14430	11185	11185	55219	55219	44.76	0.79	91.24	11	619	78	82	1	0	0	0	0	1	0	1	25	2
AHFFLLBCXY_R64F2O4MI6VG7YUR_L2.323	AS-MESO-OLR.323	Activated sludge	Mesocosm	OLR	d__Bacteria	p__Chloroflexota	c__Anaerolineae	o__SBR1031	f__A4b	g__OLB15	s__OLB15 sp001567085	k__Bacteria (UID1452)	924	163	110	94.55	0	0	4103668	0	12	12	621681	621681	341972	341972	1005790	1005790	54.53	0.91	91.32	11	3486	8	155	0	0	0	0	0	0	0	0	49	0
AHFFLLBCXY_R64F2O4MI6VG7YUR_L2.357	AS-MESO-OLR.357	Activated sludge	Mesocosm	OLR	d__Bacteria	p__Proteobacteria	c__Alphaproteobacteria	o__Micavibrionales	f__Micavibrionaceae	g__Micavibrio_A	s__	c__Alphaproteobacteria (UID3305)	564	349	230	92.05	0.65	0	2049095	0	12	12	604216	604216	170757	170757	654227	654227	57.15	0.86	92.21	11	2089	23	324	2	0	0	0	1	0	1	1	35	0
140613_D00172_0128_AH9FB3ADXX.14	AS-MESO-3CA.14	Activated sludge	Mesocosm	3CA	d__Bacteria	p__Proteobacteria	c__Alphaproteobacteria	o__	f__	g__	s__	k__Bacteria (UID203)	5449	103	57	54.55	0	0	1180171	0	196	196	6575	6575	6021	6021	23668	23668	42.81	1.81	92.1	11	1406	66	37	0	0	0	0	0	0	0	0	19	0
140613_D00172_0128_AH9FB3ADXX.143	AS-MESO-3CA.143	Activated sludge	Mesocosm	3CA	d__Bacteria	p__Acidobacteriota	c__Vicinamibacteria	o__Vicinamibacterales	f__UBA2999	g__	s__	k__Bacteria (UID3187)	2258	188	117	92.17	7.29	30	4308200	0	614	614	8418	8418	7016	7016	41404	41404	69.16	8.35	90.33	11	4014	15	163	10	0	0	0	0	0	0	0	32	1
140613_D00172_0128_AH9FB3ADXX.234	AS-MESO-3CA.234	Activated sludge	Mesocosm	3CA	d__Bacteria	p__Gemmatimonadota	c__Gemmatimonadetes	o__Gemmatimonadales	f__Gemmatimonadaceae	g__Gemmatimonas	s__	k__Bacteria (UID2495)	2993	147	91	97.25	2.2	0	3103538	0	13	13	436321	436321	238733	238733	626461	626461	53.83	0.78	93.16	11	2655	3	142	2	0	0	0	1	1	1	0	47	0
140613_D00172_0128_AH9FB3ADXX.148	AS-MESO-3CA.148	Activated sludge	Mesocosm	3CA	d__Bacteria	p__Patescibacteria	c__Gracilibacteria	o__Absconditabacterales	f__	g__	s__	k__Bacteria (UID203)	5449	104	58	66.93	0	0	825737	0	81	81	13144	13144	10194	10194	36369	36369	30.93	1.26	86.75	4	810	23	81	0	0	0	0	0	0	1	1	31	0
140613_D00172_0128_AH9FB3ADXX.311	AS-MESO-3CA.311	Activated sludge	Mesocosm	3CA	d__Bacteria	p__Armatimonadota	c__UBA5829	o__UBA5829	f__	g__	s__	k__Bacteria (UID1452)	924	161	108	96.3	0	0	3420051	0	15	15	357513	357513	228003	228003	973403	973403	57.84	0.88	90.16	11	2831	4	157	0	0	0	0	1	1	2	2	47	0
140613_D00172_0128_AH9FB3ADXX.151	AS-MESO-3CA.151	Activated sludge	Mesocosm	3CA	d__Bacteria	p__Actinobacteriota	c__Actinobacteria	o__Propionibacteriales	f__Propionibacteriaceae	g__Micropruina	s__	o__Actinomycetales (UID1697)	387	330	193	84.38	1.55	25	3474416	0	317	317	15441	15441	10960	10960	69997	69997	71.07	1.36	91.3	11	3364	57	269	4	0	0	0	1	0	0	1	31	1
AHFFLLBCXY_R64F2O4MI6VG7YUR_L2.148	AS-MESO-OLR.148	Activated sludge	Mesocosm	OLR	d__Bacteria	p__Verrucomicrobiota	c__Verrucomicrobiae	o__Verrucomicrobiales	f__Verrucomicrobiaceae	g__Prosthecobacter	s__	k__Bacteria (UID2982)	88	229	147	99.32	0.68	0	4565390	0	15	15	416255	416255	304359	304359	922280	922280	59.26	0.96	92.27	11	3827	1	227	1	0	0	0	1	1	1	2	44	0
140613_D00172_0128_AH9FB3ADXX.369	AS-MESO-3CA.369	Activated sludge	Mesocosm	3CA	d__Bacteria	p__Bacteroidota	c__Bacteroidia	o__Cytophagales	f__Cyclobacteriaceae	g__ELB16-189	s__	o__Cytophagales (UID2936)	47	454	336	98.21	1.19	0	3406121	0	18	18	320416	320416	189228	189228	396871	396871	44.18	0.57	93.21	11	3044	7	443	4	0	0	0	0	1	0	0	42	1
140613_D00172_0128_AH9FB3ADXX.155	AS-MESO-3CA.155	Activated sludge	Mesocosm	3CA	d__Bacteria	p__Nitrospirota	c__Nitrospiria	o__Nitrospirales	f__Nitrospiraceae	g__Nitrospira_A	s__	k__Bacteria (UID3187)	2258	181	110	86.96	2.95	25	3583902	0	259	259	18294	18294	13837	13837	62281	62281	58.17	1.56	90.11	11	3597	25	152	4	0	0	0	0	0	0	0	32	3
140613_D00172_0128_AH9FB3ADXX.156	AS-MESO-3CA.156	Activated sludge	Mesocosm	3CA	d__Bacteria	p__Actinobacteriota	c__Actinobacteria	o__Propionibacteriales	f__Propionibacteriaceae	g__Microlunatus	s__	o__Actinomycetales (UID1697)	387	330	193	88.26	1.55	75	3284866	0	195	195	27617	27617	16845	16845	97227	97227	71.38	1.42	91	11	3084	35	291	4	0	0	0	1	0	0	1	39	0
mFMbES.125	AS-MICRO-OLR.125	Activated sludge	Microcosm	OLR	d__Bacteria	p__Proteobacteria	c__Alphaproteobacteria	o__Sphingomonadales	f__Sphingomonadaceae	g__	s__	o__Sphingomonadales (UID3310)	26	569	293	98.02	0.07	0	2502610	0	18	18	618100	618100	139033	139033	732881	732881	61.73	1.39	92.23	11	2335	11	556	2	0	0	0	1	1	1	0	46	2
140613_D00172_0128_AH9FB3ADXX.158	AS-MESO-3CA.158	Activated sludge	Mesocosm	3CA	d__Bacteria	p__Patescibacteria	c__Saccharimonadia	o__Saccharimonadales	f__Saccharimonadaceae	g__Saccharimonas	s__	k__Bacteria (UID1452)	924	161	108	66.88	0.93	0	955320	0	30	30	52991	52991	31844	31844	99842	99842	49.41	1.24	89.82	11	1058	44	116	1	0	0	0	1	1	0	2	37	0
140613_D00172_0128_AH9FB3ADXX.130	AS-MESO-3CA.130	Activated sludge	Mesocosm	3CA	d__Bacteria	p__Bacteroidota	c__Bacteroidia	o__Cytophagales	f__Cyclobacteriaceae	g__ELB16-189	s__	o__Cytophagales (UID2936)	47	454	336	98.51	1.49	0	3464914	0	19	19	224001	224001	182363	182363	614593	614593	42.58	0.82	92.65	11	3022	6	443	5	0	0	0	0	1	0	0	41	0
140613_D00172_0128_AH9FB3ADXX.161	AS-MESO-3CA.161	Activated sludge	Mesocosm	3CA	d__Bacteria	p__Actinobacteriota	c__Actinobacteria	o__	f__	g__	s__	o__Actinomycetales (UID1663)	488	310	185	87.94	0	0	2234404	0	95	95	44696	44696	23520	23520	101212	101212	62.25	4.21	89.67	11	2087	31	279	0	0	0	0	1	1	1	2	46	1
AHFFLLBCXY_R64F2O4MI6VG7YUR_L2.75	AS-MESO-OLR.75	Activated sludge	Mesocosm	OLR	d__Bacteria	p__Bacteroidota	c__Bacteroidia	o__Cytophagales	f__Cyclobacteriaceae	g__ELB16-189	s__	o__Cytophagales (UID2936)	47	454	336	98.51	1.19	0	3411131	0	21	21	258455	258455	162434	162434	640042	640042	42.67	0.71	92.73	11	2975	6	444	4	0	0	0	0	1	0	0	41	0
ESw5INH32.73	AS-MICRO-3CA.73	Activated sludge	Microcosm	3CA	d__Bacteria	p__Bacteroidota	c__Bacteroidia	o__Cytophagales	f__Cyclobacteriaceae	g__ELB16-189	s__	o__Cytophagales (UID2936)	47	454	336	98.21	1.19	0	3331067	0	21	21	201825	201825	158622	158622	350753	350753	44.2	0.58	93.15	11	2978	7	443	4	0	0	0	0	0	0	0	37	1
140613_D00172_0128_AH9FB3ADXX.22	AS-MESO-3CA.22	Activated sludge	Mesocosm	3CA	d__Bacteria	p__Bacteroidota	c__Bacteroidia	o__Chitinophagales	f__Chitinophagaceae	g__UBA10646	s__	p__Bacteroidetes (UID2591)	364	303	203	99.34	0	0	2474044	0	22	22	176226	176226	112456	112456	441114	441114	44.4	0.61	93.12	11	2215	2	301	0	0	0	0	1	0	0	1	33	0
140613_D00172_0128_AH9FB3ADXX.165	AS-MESO-3CA.165	Activated sludge	Mesocosm	3CA	d__Bacteria	p__Bacteroidota	c__Bacteroidia	o__Cytophagales	f__Cyclobacteriaceae	g__ELB16-189	s__	k__Bacteria (UID2570)	433	274	183	85.74	0.55	100	3761126	0	231	231	28563	28563	16281	16281	91680	91680	48.62	1.27	93.37	11	3425	50	222	2	0	0	0	0	0	0	0	25	0
140613_D00172_0128_AH9FB3ADXX.166	AS-MESO-3CA.166	Activated sludge	Mesocosm	3CA	d__Bacteria	p__Proteobacteria	c__Gammaproteobacteria	o__Burkholderiales	f__Burkholderiaceae	g__Rubrivivax	s__	o__Burkholderiales (UID4000)	193	426	214	88.45	0.26	0	3609840	0	454	454	10232	10232	7951	7951	46109	46109	71.64	4.55	91.49	11	3482	39	385	2	0	0	0	1	0	0	0	32	1
140613_D00172_0128_AH9FB3ADXX.167	AS-MESO-3CA.167	Activated sludge	Mesocosm	3CA	d__Bacteria	p__Acidobacteriota	c__Blastocatellia	o__Pyrinomonadales	f__	g__	s__	k__Bacteria (UID3187)	2258	188	117	66.74	3.92	0	5200236	0	985	985	5735	5735	5279	5279	34786	34786	58.13	6.9	88.49	11	5001	59	122	7	0	0	0	0	0	0	0	39	1
140613_D00172_0128_AH9FB3ADXX.168	AS-MESO-3CA.168	Activated sludge	Mesocosm	3CA	d__Bacteria	p__Gemmatimonadota	c__Gemmatimonadetes	o__Gemmatimonadales	f__Gemmatimonadaceae	g__SCN-70-22	s__	k__Bacteria (UID2495)	2993	147	91	81.68	2.2	50	5971467	0	844	844	8788	8788	7075	7075	60636	60636	67.27	2.34	91.05	11	5527	26	119	2	0	0	0	1	0	0	0	46	3
140613_D00172_0128_AH9FB3ADXX.169	AS-MESO-3CA.169	Activated sludge	Mesocosm	3CA	d__Bacteria	p__Actinobacteriota	c__Actinobacteria	o__Actinomycetales	f__Dermatophilaceae	g__Tetrasphaera_A	s__	o__Actinomycetales (UID1663)	488	308	183	85.81	1.91	20	4082476	0	426	426	12125	12125	9583	9583	58663	58663	69.14	1.65	92.45	11	4165	57	246	5	0	0	0	0	0	0	0	35	1
140613_D00172_0128_AH9FB3ADXX.24	AS-MESO-3CA.24	Activated sludge	Mesocosm	3CA	d__Bacteria	p__Bacteroidota	c__Bacteroidia	o__Chitinophagales	f__Chitinophagaceae	g__UTBCD1	s__	p__Bacteroidetes (UID2591)	364	302	203	98.03	0.49	0	3415954	0	23	23	194015	194015	148519	148519	347056	347056	38.81	0.32	90.4	11	2944	4	297	1	0	0	0	1	0	0	0	40	1
140613_D00172_0128_AH9FB3ADXX.333	AS-MESO-3CA.333	Activated sludge	Mesocosm	3CA	d__Bacteria	p__Proteobacteria	c__Gammaproteobacteria	o__Xanthomonadales	f__Rhodanobacteraceae	g__Dokdonella	s__	f__Xanthomonadaceae (UID4214)	55	659	290	97.8	0.8	16.67	3367914	0	27	27	201532	201532	124737	124737	391314	391314	66.74	0.67	90.07	11	2890	29	624	6	0	0	0	0	0	0	0	44	1
AHFFLLBCXY_R64F2O4MI6VG7YUR_L2.361	AS-MESO-OLR.361	Activated sludge	Mesocosm	OLR	d__Bacteria	p__Bacteroidota	c__Bacteroidia	o__Cytophagales	f__Cyclobacteriaceae	g__ELB16-189	s__	o__Cytophagales (UID2936)	47	454	336	98.21	1.19	0	3460377	0	27	27	215737	215737	128162	128162	396887	396887	44.11	1.33	93.17	11	3106	7	443	4	0	0	0	0	1	1	1	42	1
140613_D00172_0128_AH9FB3ADXX.175	AS-MESO-3CA.175	Activated sludge	Mesocosm	3CA	d__Bacteria	p__Proteobacteria	c__Alphaproteobacteria	o__Acetobacterales	f__Acetobacteraceae	g__	s__	o__Rhodospirillales (UID3754)	63	336	201	87.37	2.69	44.44	3618044	0	536	536	8147	8147	6750	6750	40615	40615	71.39	2.32	92.75	11	3791	38	289	9	0	0	0	0	0	0	0	36	1
140613_D00172_0128_AH9FB3ADXX.179	AS-MESO-3CA.179	Activated sludge	Mesocosm	3CA	d__Bacteria	p__Patescibacteria	c__Saccharimonadia	o__Saccharimonadales	f__UBA4665	g__GCA-2746885	s__	k__Bacteria (UID1452)	924	151	101	67.33	0	0	843507	0	24	24	52666	52666	35146	35146	100871	100871	54.2	1.1	88.85	11	883	37	114	0	0	0	0	1	0	0	0	25	1
140613_D00172_0128_AH9FB3ADXX.365	AS-MESO-3CA.365	Activated sludge	Mesocosm	3CA	d__Bacteria	p__Bacteroidota	c__Bacteroidia	o__Chitinophagales	f__Chitinophagaceae	g__	s__	p__Bacteroidetes (UID2591)	364	303	203	98.03	0.25	100	3405946	0	28	28	279050	279050	121640	121640	436230	436230	42.79	1.13	89.38	11	2923	5	297	1	0	0	0	1	1	0	1	45	3
140613_D00172_0128_AH9FB3ADXX.180	AS-MESO-3CA.180	Activated sludge	Mesocosm	3CA	d__Bacteria	p__Chloroflexota	c__Anaerolineae	o__	f__	g__	s__	k__Bacteria (UID1452)	924	163	110	89.09	0.91	0	4566294	0	386	386	18367	18367	11829	11829	64253	64253	62.95	2.28	90.47	11	3955	13	149	1	0	0	0	0	0	0	0	34	0
140613_D00172_0128_AH9FB3ADXX.202	AS-MESO-3CA.202	Activated sludge	Mesocosm	3CA	d__Bacteria	p__Nitrospirota	c__Nitrospiria	o__Nitrospirales	f__Nitrospiraceae	g__Nitrospira_A	s__	k__Bacteria (UID3187)	2258	181	110	92.33	2.27	0	4031109	0	29	29	229837	229837	139003	139003	553253	553253	58.73	1.2	89.01	11	3811	53	125	3	0	0	0	1	0	0	0	43	1
140613_D00172_0128_AH9FB3ADXX.213	AS-MESO-3CA.213	Activated sludge	Mesocosm	3CA	d__Bacteria	p__Bacteroidota	c__Kapabacteria	o__Kapabacteriales	f__Kapabacteriaceae	g__Kapabacteria	s__Kapabacteria thiocyanatum	k__Bacteria (UID2570)	433	273	183	96.99	0	0	3357824	0	29	29	177707	177707	115787	115787	288200	288200	59.62	0.82	92.67	11	2830	6	267	0	0	0	0	0	0	0	0	45	2
ESw5INH32.146	AS-MICRO-3CA.146	Activated sludge	Microcosm	3CA	d__Bacteria	p__Proteobacteria	c__Alphaproteobacteria	o__Rhizobiales	f__Xanthobacteraceae	g__Ga0077548	s__	o__Rhizobiales (UID3642)	107	485	316	93.99	1.27	40	2993496	0	29	29	141851	141851	103224	103224	403456	403456	61.93	1.37	91.75	11	3026	43	437	5	0	0	0	1	1	1	1	47	0
mFMbES.240	AS-MICRO-OLR.240	Activated sludge	Microcosm	OLR	d__Bacteria	p__Bacteroidota	c__Bacteroidia	o__Chitinophagales	f__Chitinophagaceae	g__Palsa-955	s__	p__Bacteroidetes (UID2591)	364	303	203	100	0	0	3562958	0	31	31	213566	213566	114934	114934	381166	381166	40.71	0.95	90.03	11	3030	0	303	0	0	0	0	1	1	1	0	45	1
140613_D00172_0128_AH9FB3ADXX.187	AS-MESO-3CA.187	Activated sludge	Mesocosm	3CA	d__Bacteria	p__Proteobacteria	c__Gammaproteobacteria	o__Xanthomonadales	f__Xanthomonadaceae	g__Thermomonas	s__	k__Bacteria (UID203)	5449	104	58	63.97	0	0	2155223	0	246	246	11400	11400	8761	8761	50263	50263	67.28	4.65	91.89	11	2158	60	44	0	0	0	0	0	0	0	0	28	3
140613_D00172_0128_AH9FB3ADXX.182	AS-MESO-3CA.182	Activated sludge	Mesocosm	3CA	d__Bacteria	p__Chloroflexota	c__Anaerolineae	o__Thermoflexales	f__	g__	s__	k__Bacteria (UID1452)	924	163	110	97.73	2.73	0	4113813	0	31	31	263694	263694	132703	132703	383638	383638	60.69	1.19	92.36	11	3539	3	156	3	1	0	0	1	1	1	0	47	1
140613_D00172_0128_AH9FB3ADXX.190	AS-MESO-3CA.190	Activated sludge	Mesocosm	3CA	d__Bacteria	p__Chloroflexota	c__Anaerolineae	o__Anaerolineales	f__envOPS12	g__UBA7227	s__UBA7227 sp002473085	k__Bacteria (UID1452)	924	163	110	57.27	1.27	0	1687306	0	313	313	5640	5640	5390	5390	19204	19204	61.99	1.77	91.17	11	1837	79	82	1	1	0	0	0	0	0	0	27	0
140613_D00172_0128_AH9FB3ADXX.191	AS-MESO-3CA.191	Activated sludge	Mesocosm	3CA	d__Bacteria	p__Proteobacteria	c__Gammaproteobacteria	o__Competibacterales	f__Competibacteraceae	g__Competibacter	s__	c__Gammaproteobacteria (UID4267)	119	544	284	87.56	2.23	0	3124830	0	52	52	98758	98758	60092	60092	285901	285901	54.36	2.04	90.48	11	2829	62	473	9	0	0	0	0	0	0	0	42	0
140613_D00172_0128_AH9FB3ADXX.383	AS-MESO-3CA.383	Activated sludge	Mesocosm	3CA	d__Bacteria	p__Nitrospirota	c__Nitrospiria	o__Nitrospirales	f__Nitrospiraceae	g__Nitrospira_A	s__	k__Bacteria (UID3187)	2258	181	110	94.94	2.27	0	4160011	0	32	32	408427	408427	130000	130000	899106	899106	59.24	1.25	89.53	11	3917	26	152	3	0	0	0	0	0	0	0	45	0
140613_D00172_0128_AH9FB3ADXX.194	AS-MESO-3CA.194	Activated sludge	Mesocosm	3CA	d__Bacteria	p__Chloroflexota	c__Anaerolineae	o__	f__	g__	s__	k__Bacteria (UID1452)	924	160	109	98.78	8.44	0	7634417	0	223	223	108105	108105	34235	34235	467848	467848	64.14	10.81	89.81	11	6409	2	148	9	1	0	0	1	0	0	0	55	1
ESw5INH32.18	AS-MICRO-3CA.18	Activated sludge	Microcosm	3CA	d__Bacteria	p__Chloroflexota	c__Anaerolineae	o__Thermoflexales	f__	g__	s__	k__Bacteria (UID1452)	924	163	110	97.73	1.82	0	4191058	0	32	32	278335	278335	130970	130970	341407	341407	60.67	1.11	92.33	11	3636	3	156	4	0	0	0	1	1	1	0	47	1
ESw5INH32.323	AS-MICRO-3CA.323	Activated sludge	Microcosm	3CA	d__Bacteria	p__Chloroflexota	c__Anaerolineae	o__	f__	g__	s__	k__Bacteria (UID1452)	924	160	109	95.11	2.94	0	4431683	0	33	33	223886	223886	134293	134293	379531	379531	66.99	1.09	91.81	11	3804	8	148	4	0	0	0	1	0	0	0	52	0
140613_D00172_0128_AH9FB3ADXX.198	AS-MESO-3CA.198	Activated sludge	Mesocosm	3CA	d__Bacteria	p__Chloroflexota	c__Anaerolineae	o__	f__	g__	s__	k__Bacteria (UID1452)	924	160	109	88.26	2.75	0	4745844	0	72	72	142228	142228	65914	65914	371109	371109	66.4	1.29	91.37	11	4092	37	120	3	0	0	0	1	0	0	0	20	0
ESw5INH32.175	AS-MICRO-3CA.175	Activated sludge	Microcosm	3CA	d__Bacteria	p__Bacteroidota	c__Bacteroidia	o__Chitinophagales	f__Chitinophagaceae	g__OLB11	s__	p__Bacteroidetes (UID2591)	364	303	203	99.51	1.23	0	2542058	0	34	34	145805	145805	74766	74766	409608	409608	31.42	1.16	91.38	11	2201	1	300	1	1	0	0	1	1	1	0	34	0
AHFFLLBCXY_R64F2O4MI6VG7YUR_L2.169	AS-MESO-OLR.169	Activated sludge	Mesocosm	OLR	d__Bacteria	p__Proteobacteria	c__Gammaproteobacteria	o__Xanthomonadales	f__Xanthomonadaceae	g__Thermomonas	s__	f__Xanthomonadaceae (UID4214)	55	659	290	94.68	0.34	0	2199838	0	34	34	192509	192509	64701	64701	392428	392428	67.83	1.25	92.13	11	2001	53	605	1	0	0	0	1	0	0	0	40	2
140613_D00172_0128_AH9FB3ADXX.366	AS-MESO-3CA.366	Activated sludge	Mesocosm	3CA	d__Bacteria	p__Proteobacteria	c__Gammaproteobacteria	o__Steroidobacterales	f__Steroidobacteraceae	g__UBA964	s__	c__Gammaproteobacteria (UID4202)	67	481	276	95.9	1.19	0	3330366	0	36	36	306545	306545	92510	92510	936243	936243	68.41	1.48	94.98	11	3101	58	417	6	0	0	0	1	1	0	1	42	1
AHFFLLBCXY_R64F2O4MI6VG7YUR_L2.140	AS-MESO-OLR.140	Activated sludge	Mesocosm	OLR	d__Bacteria	p__Proteobacteria	c__Gammaproteobacteria	o__Burkholderiales	f__Burkholderiaceae	g__Brachymonas	s__	o__Burkholderiales (UID4000)	193	427	214	97.88	0	0	1859721	0	36	36	80591	80591	51658	51658	189741	189741	61.48	1.22	88.4	11	1682	9	418	0	0	0	0	0	0	0	0	44	0
140613_D00172_0128_AH9FB3ADXX.362	AS-MESO-3CA.362	Activated sludge	Mesocosm	3CA	d__Bacteria	p__Bacteroidota	c__Bacteroidia	o__Chitinophagales	f__Chitinophagaceae	g__Parafilimonas	s__	p__Bacteroidetes (UID2591)	364	303	203	96.23	0.49	0	2559096	0	36	36	124348	124348	71086	71086	244819	244819	40.99	0.96	91.64	11	2248	18	284	1	0	0	0	1	1	1	1	38	0
140613_D00172_0128_AH9FB3ADXX.164	AS-MESO-3CA.164	Activated sludge	Mesocosm	3CA	d__Bacteria	p__Proteobacteria	c__Gammaproteobacteria	o__Steroidobacterales	f__Steroidobacteraceae	g__Steroidobacter	s__	c__Gammaproteobacteria (UID4202)	67	481	276	97.46	2.19	0	3787895	0	37	37	207314	207314	102375	102375	507291	507291	64.48	1.28	88.04	11	3319	25	445	11	0	0	0	1	1	0	0	49	3
140613_D00172_0128_AH9FB3ADXX.81	AS-MESO-3CA.81	Activated sludge	Mesocosm	3CA	d__Bacteria	p__Proteobacteria	c__Gammaproteobacteria	o__Xanthomonadales	f__Rhodanobacteraceae	g__Dokdonella	s__	f__Xanthomonadaceae (UID4214)	55	659	290	96.31	1.61	0	3160950	0	37	37	133745	133745	85431	85431	504279	504279	69.59	1.28	91.15	11	2764	34	618	7	0	0	0	1	1	0	1	33	1
140613_D00172_0128_AH9FB3ADXX.205	AS-MESO-3CA.205	Activated sludge	Mesocosm	3CA	d__Bacteria	p__Actinobacteriota	c__Actinobacteria	o__Actinomycetales	f__Dermatophilaceae	g__Tetrasphaera_A	s__	o__Actinomycetales (UID1663)	488	309	185	76.41	2.34	16.67	3775648	0	534	534	8481	8481	7070	7070	52617	52617	70.76	5.48	92.18	11	3847	81	222	6	0	0	0	0	0	0	0	26	2
140613_D00172_0128_AH9FB3ADXX.128	AS-MESO-3CA.128	Activated sludge	Mesocosm	3CA	d__Bacteria	p__Actinobacteriota	c__Actinobacteria	o__Actinomycetales	f__Dermatophilaceae	g__Phycicoccus	s__	o__Actinomycetales (UID1663)	488	309	185	97.3	1.08	0	3667444	0	38	38	154181	154181	96511	96511	338198	338198	70.71	0.82	89.69	11	3219	5	302	2	0	0	0	1	1	1	0	48	3
140613_D00172_0128_AH9FB3ADXX.61	AS-MESO-3CA.61	Activated sludge	Mesocosm	3CA	d__Bacteria	p__Bacteroidota	c__Bacteroidia	o__Chitinophagales	f__Chitinophagaceae	g__Palsa-955	s__	p__Bacteroidetes (UID2591)	364	303	203	100	0.49	100	3554311	0	38	38	169701	169701	93534	93534	327215	327215	40.67	1.36	90.12	11	3042	0	299	4	0	0	0	0	1	0	0	43	2
140613_D00172_0128_AH9FB3ADXX.208	AS-MESO-3CA.208	Activated sludge	Mesocosm	3CA	d__Bacteria	p__Patescibacteria	c__Microgenomatia	o__Levybacterales	f__UBA12049	g__	s__	k__Bacteria (UID1452)	924	151	101	61.33	0	0	788956	0	97	97	9663	9663	8133	8133	26959	26959	39.05	1.64	92.05	11	924	53	98	0	0	0	0	0	0	1	1	29	0
ESw5INH32.131	AS-MICRO-3CA.131	Activated sludge	Microcosm	3CA	d__Bacteria	p__Bacteroidota	c__Kapabacteria	o__Kapabacteriales	f__Kapabacteriaceae	g__OLB6	s__OLB6 sp001567175	k__Bacteria (UID2570)	433	273	183	95.9	0.55	0	2576750	0	38	38	147815	147815	67809	67809	542051	542051	49.74	1.73	93.34	11	2105	8	264	1	0	0	0	0	0	0	0	39	0
ESw5INH32.312	AS-MICRO-3CA.312	Activated sludge	Microcosm	3CA	d__Bacteria	p__Proteobacteria	c__Gammaproteobacteria	o__Xanthomonadales	f__Rhodanobacteraceae	g__Dokdonella	s__	f__Xanthomonadaceae (UID4214)	55	659	290	98.39	0.97	0	3415391	0	38	38	118233	118233	89878	89878	320074	320074	66.69	0.92	90.03	11	2934	7	645	7	0	0	0	0	0	0	0	48	2
140613_D00172_0128_AH9FB3ADXX.210	AS-MESO-3CA.210	Activated sludge	Mesocosm	3CA	d__Bacteria	p__Patescibacteria	c__Paceibacteria	o__UBA9983_A	f__UBA9973	g__	s__	k__Bacteria (UID2495)	2993	143	89	75.03	0	0	573652	0	17	17	55211	55211	33744	33744	106556	106556	41.41	1.47	91.68	11	582	36	107	0	0	0	0	1	1	1	1	37	0
140613_D00172_0128_AH9FB3ADXX.344	AS-MESO-3CA.344	Activated sludge	Mesocosm	3CA	d__Bacteria	p__Proteobacteria	c__Alphaproteobacteria	o__Rhodobacterales	f__Rhodobacteraceae	g__Paracoccus	s__	f__Rhodobacteraceae (UID3340)	84	568	330	96.39	1.21	25	2987851	0	39	39	210552	210552	76611	76611	359802	359802	69.09	1.1	90.39	11	2805	16	548	4	0	0	0	0	0	0	0	38	0
AHFFLLBCXY_R64F2O4MI6VG7YUR_L2.153	AS-MESO-OLR.153	Activated sludge	Mesocosm	OLR	d__Bacteria	p__Proteobacteria	c__Gammaproteobacteria	o__Burkholderiales	f__Burkholderiaceae	g__Brachymonas	s__Brachymonas denitrificans	o__Burkholderiales (UID4000)	193	427	214	97.9	0	0	2668288	0	39	39	124065	124065	68417	68417	301081	301081	63.67	9.24	89.98	11	2457	10	417	0	0	0	0	0	0	0	0	44	0
AHFFLLBCXY_R64F2O4MI6VG7YUR_L2.21	AS-MESO-OLR.21	Activated sludge	Mesocosm	OLR	d__Bacteria	p__Proteobacteria	c__Gammaproteobacteria	o__Burkholderiales	f__Rhodocyclaceae	g__Dechloromonas	s__	c__Betaproteobacteria (UID3971)	223	425	211	97.63	0.5	0	2742945	0	40	40	137947	137947	68573	68573	314285	314285	60.83	3.46	92.86	11	2599	6	417	2	0	0	0	0	0	0	0	52	2
140613_D00172_0128_AH9FB3ADXX.69	AS-MESO-3CA.69	Activated sludge	Mesocosm	3CA	d__Bacteria	p__Bacteroidota	c__Bacteroidia	o__Chitinophagales	f__Chitinophagaceae	g__Ferruginibacter	s__	p__Bacteroidetes (UID2591)	364	302	203	98.77	0.49	0	3247260	0	42	42	179190	179190	77315	77315	399813	399813	37.23	1.33	90.89	11	2843	3	298	1	0	0	0	1	1	1	0	39	0
mFMbES.3	AS-MICRO-OLR.3	Activated sludge	Microcosm	OLR	d__Bacteria	p__Bacteroidota	c__Bacteroidia	o__Cytophagales	f__Cyclobacteriaceae	g__ELB16-189	s__	o__Cytophagales (UID2936)	47	454	336	98.51	1.49	16.67	3339071	0	42	42	114580	114580	79501	79501	376368	376368	42.78	0.86	92.88	11	2923	6	442	6	0	0	0	0	0	0	0	38	0
140613_D00172_0128_AH9FB3ADXX.216	AS-MESO-3CA.216	Activated sludge	Mesocosm	3CA	d__Bacteria	p__Chloroflexota	c__Anaerolineae	o__Promineofilales	f__Promineofilaceae	g__Promineofilum	s__	k__Bacteria (UID1452)	924	163	110	85.27	2	0	3372486	0	152	152	32773	32773	22187	22187	155085	155085	61.47	2.54	91.09	11	3005	20	140	3	0	0	0	1	0	0	0	42	3
140613_D00172_0128_AH9FB3ADXX.217	AS-MESO-3CA.217	Activated sludge	Mesocosm	3CA	d__Bacteria	p__Myxococcota	c__Polyangia	o__Polyangiales	f__Polyangiaceae	g__Labilithrix	s__	c__Deltaproteobacteria (UID3216)	83	247	155	90.09	6.61	11.76	9241902	0	798	798	15170	15170	11581	11581	78013	78013	71.33	1.36	93.44	11	9087	38	201	7	0	0	1	0	0	0	0	65	2
ESw5INH32.354	AS-MICRO-3CA.354	Activated sludge	Microcosm	3CA	d__Bacteria	p__Chloroflexota	c__Anaerolineae	o__	f__	g__	s__	k__Bacteria (UID1452)	924	160	109	91.93	2.75	0	4795826	0	43	43	247883	247883	111530	111530	494523	494523	66.38	1.11	91.26	11	4129	14	143	3	0	0	0	1	0	0	0	30	0
140613_D00172_0128_AH9FB3ADXX.184	AS-MESO-3CA.184	Activated sludge	Mesocosm	3CA	d__Bacteria	p__Proteobacteria	c__Alphaproteobacteria	o__	f__	g__	s__	k__Bacteria (UID2495)	2993	147	91	97.8	0	0	2017244	0	43	43	65281	65281	46912	46912	200733	200733	45.71	1.84	91.54	11	2061	2	145	0	0	0	0	1	1	1	2	37	0
140613_D00172_0128_AH9FB3ADXX.262	AS-MESO-3CA.262	Activated sludge	Mesocosm	3CA	d__Bacteria	p__Firmicutes	c__Bacilli	o__Lactobacillales	f__Enterococcaceae	g__Enterococcus_B	s__Enterococcus_B faecium_B	o__Lactobacillales (UID544)	293	473	265	99.62	0.38	0	2646118	0	44	44	104429	104429	60139	60139	226337	226337	38.25	1.33	86.54	11	2555	1	471	1	0	0	0	1	0	0	1	50	0
mFMbES.41	AS-MICRO-OLR.41	Activated sludge	Microcosm	OLR	d__Bacteria	p__Bacteroidota	c__Bacteroidia	o__Chitinophagales	f__Chitinophagaceae	g__Parafilimonas	s__	p__Bacteroidetes (UID2591)	364	303	203	99.51	0.62	50	2736811	0	44	44	115259	115259	62200	62200	447046	447046	40.94	1.07	91.41	11	2415	1	300	2	0	0	0	1	1	1	0	38	0
140613_D00172_0128_AH9FB3ADXX.222	AS-MESO-3CA.222	Activated sludge	Mesocosm	3CA	d__Bacteria	p__Patescibacteria	c__Saccharimonadia	o__Saccharimonadales	f__Saccharimonadaceae	g__SZUA-359	s__	k__Bacteria (UID1452)	924	161	108	63.73	0	0	807717	0	29	29	34686	34686	27852	27852	86983	86983	44.06	1.28	92.01	11	853	59	102	0	0	0	0	1	0	0	1	32	0
ESw5INH32.89	AS-MICRO-3CA.89	Activated sludge	Microcosm	3CA	d__Bacteria	p__Bacteroidota	c__Bacteroidia	o__Chitinophagales	f__Saprospiraceae	g__OLB8	s__OLB8 sp001567405	p__Bacteroidetes (UID2591)	364	302	202	98.02	1.49	0	3563331	0	44	44	134041	134041	80984	80984	252561	252561	41.33	1.5	85.62	11	2906	4	295	3	0	0	0	0	0	0	0	37	1
140613_D00172_0128_AH9FB3ADXX.224	AS-MESO-3CA.224	Activated sludge	Mesocosm	3CA	d__Bacteria	p__Actinobacteriota	c__Actinobacteria	o__Propionibacteriales	f__Propionibacteriaceae	g__Pseudopropionibacterium	s__	o__Actinomycetales (UID1697)	387	327	191	68.1	1.38	40	2701175	0	416	416	7940	7940	6493	6493	34639	34639	67.82	3.47	90.98	11	2877 1	13	209	5	0	0	0	0	0	0	0	28	4
mFMbES.236	AS-MICRO-OLR.236	Activated sludge	Microcosm	OLR	d__Bacteria	p__Bacteroidota	c__Bacteroidia	o__Cytophagales	f__Cyclobacteriaceae	g__ELB16-189	s__	o__Cytophagales (UID2936)	47	454	336	98.21	1.49	20	4320703	0	44	44	227672	227672	98197	98197	667459	667459	52.18	2.73	94.25	11	3751	7	442	5	0	0	0	0	0	0	0	38	0
140613_D00172_0128_AH9FB3ADXX.227	AS-MESO-3CA.227	Activated sludge	Mesocosm	3CA	d__Bacteria	p__Actinobacteriota	c__Actinobacteria	o__Actinomycetales	f__Dermatophilaceae	g__Austwickia	s__	k__Bacteria (UID203)	5449	103	58	81.03	0	0	3763475	0	275	275	19728	19728	13685	13685	81945	81945	72.34	1.51	89.68	11	3612	46	57	0	0	0	0	0	0	0	0	44	1
140613_D00172_0128_AH9FB3ADXX.228	AS-MESO-3CA.228	Activated sludge	Mesocosm	3CA	d__Bacteria	p__Bacteroidota	c__Bacteroidia	o__Chitinophagales	f__Chitinophagaceae	g__Flavihumibacter	s__	p__Bacteroidetes (UID2591)	364	302	203	68.84	1.67	16.67	2970834	0	435	435	8121	8121	6829	6829	31265	31265	53.29	4.37	93.42	11	2746 1	14	182	6	0	0	0	0	0	0	0	13	0
AHFFLLBCXY_R64F2O4MI6VG7YUR_L2.177	AS-MESO-OLR.177	Activated sludge	Mesocosm	OLR	d__Bacteria	p__Firmicutes	c__Bacilli	o__Lactobacillales	f__Streptococcaceae	g__Lactococcus	s__Lactococcus garvieae	o__Lactobacillales (UID543)	294	469	262	99.43	0.76	100	2050820	0	45	45	90112	90112	45573	45573	310544	310544	38.6	2.53	88.8	11	2029	5	458	6	0	0	0	1	1	1	2	31	1
140613_D00172_0128_AH9FB3ADXX.314	AS-MESO-3CA.314	Activated sludge	Mesocosm	3CA	d__Bacteria	p__Proteobacteria	c__Gammaproteobacteria	o__Xanthomonadales	f__Xanthomonadaceae	g__Pseudoxanthomonas_A	s__	f__Xanthomonadaceae (UID4214)	55	659	290	99.26	0.76	50	2948711	0	46	46	127977	127977	64102	64102	558376	558376	67.67	1.15	89.94	11	2640	22	633	4	0	0	0	1	0	1	1	44	1
AHFFLLBCXY_R64F2O4MI6VG7YUR_L2.245	AS-MESO-OLR.245	Activated sludge	Mesocosm	OLR	d__Bacteria	p__Bacteroidota	c__Bacteroidia	o__Chitinophagales	f__Chitinophagaceae	g__Palsa-955	s__	p__Bacteroidetes (UID2591)	364	303	203	100	0	0	3494852	0	47	47	169196	169196	74358	74358	442702	442702	40.74	0.99	90.05	11	2981	0	303	0	0	0	0	1	1	1	0	42	1
AHFFLLBCXY_R64F2O4MI6VG7YUR_L2.360	AS-MESO-OLR.360	Activated sludge	Mesocosm	OLR	d__Bacteria	p__Firmicutes	c__Bacilli	o__Lactobacillales	f__Streptococcaceae	g__Lactococcus	s__Lactococcus lactis	o__Lactobacillales (UID543)	294	471	264	100	0	0	2345153	0	48	48	103990	103990	48857	48857	347083	347083	34.98	2.1	86.52	11	2347	0	471	0	0	0	0	1	1	0	1	49	1
140613_D00172_0128_AH9FB3ADXX.235	AS-MESO-3CA.235	Activated sludge	Mesocosm	3CA	d__Bacteria	p__Actinobacteriota	c__Actinobacteria	o__Propionibacteriales	f__Propionibacteriaceae	g__Microlunatus	s__	k__Bacteria (UID203)	5449	104	58	68.97	3.45	100	4863539	0	373	373	18994	18994	13038	13038	82737	82737	67.06	1.17	90.96	11	4593	59	43	2	0	0	0	0	0	0	0	37	6
ESw5INH32.12	AS-MICRO-3CA.12	Activated sludge	Microcosm	3CA	d__Bacteria	p__Bacteroidota	c__Bacteroidia	o__Chitinophagales	f__Chitinophagaceae	g__Ferruginibacter	s__	p__Bacteroidetes (UID2591)	364	302	203	99.01	0.49	0	3340150	0	48	48	134948	134948	69586	69586	390650	390650	37.27	1.33	90.86	11	2917	2	299	1	0	0	0	1	0	0	0	37	0
140613_D00172_0128_AH9FB3ADXX.315	AS-MESO-3CA.315	Activated sludge	Mesocosm	3CA	d__Bacteria	p__Acidobacteriota	c__Blastocatellia	o__Pyrinomonadales	f__Pyrinomonadaceae	g__OLB17	s__	k__Bacteria (UID3187)	2258	188	117	95.73	1.76	0	3297030	0	49	49	83895	83895	67286	67286	316168	316168	53.8	1.11	91.08	11	3051	5	180	3	0	0	0	1	1	0	0	48	2
AHFFLLBCXY_R64F2O4MI6VG7YUR_L2.9	AS-MESO-OLR.9	Activated sludge	Mesocosm	OLR	d__Bacteria	p__Bdellovibrionota	c__Bdellovibrionia	o__Bdellovibrionales	f__	g__	s__	k__Bacteria (UID3187)	2258	182	112	97.32	0	0	2136665	0	49	49	72347	72347	43605	43605	195149	195149	38.29	1.38	92.98	11	2070	3	179	0	0	0	0	1	1	0	0	38	0
ESw5INH32.148	AS-MICRO-3CA.148	Activated sludge	Microcosm	3CA	d__Bacteria	p__Verrucomicrobiota	c__Verrucomicrobiae	o__Verrucomicrobiales	f__Verrucomicrobiaceae	g__Prosthecobacter	s__	k__Bacteria (UID2982)	88	229	147	99.32	0	0	4421306	0	49	49	133663	133663	90230	90230	292388	292388	58.97	0.94	92.89	11	3678	1	228	0	0	0	0	1	1	1	0	45	1
140613_D00172_0128_AH9FB3ADXX.199	AS-MESO-3CA.199	Activated sludge	Mesocosm	3CA	d__Bacteria	p__Bacteroidota	c__Bacteroidia	o__Chitinophagales	f__Saprospiraceae	g__OLB8	s__OLB8 sp001567405	p__Bacteroidetes (UID2591)	364	302	202	97.52	1.49	0	3552655	0	50	50	106626	106626	71053	71053	252517	252517	41.35	1.59	85.64	11	2908	6	293	3	0	0	0	0	0	0	0	36	0
140613_D00172_0128_AH9FB3ADXX.242	AS-MESO-3CA.242	Activated sludge	Mesocosm	3CA	d__Bacteria	p__Proteobacteria	c__Gammaproteobacteria	o__Burkholderiales	f__Burkholderiaceae	g__Ottowia	s__	o__Burkholderiales (UID4000)	193	427	214	89.62	2.8	70	3055176	0	335	335	12327	12327	9119	9119	65139	65139	66.71	3.41	91.65	11	3201	52	365	10	0	0	0	0	0	0	0	39	0
140613_D00172_0128_AH9FB3ADXX.243	AS-MESO-3CA.243	Activated sludge	Mesocosm	3CA	d__Bacteria	p__Deinococcota	c__Deinococci	o__Deinococcales	f__Trueperaceae	g__	s__	k__Bacteria (UID2142)	169	316	236	85.17	0.64	0	2801597	0	242	242	19131	19131	11576	11576	59052	59052	70.94	1.92	92.16	11	2587	39	275	2	0	0	0	1	1	1	0	35	0
AHFFLLBCXY_R64F2O4MI6VG7YUR_L2.305	AS-MESO-OLR.305	Activated sludge	Mesocosm	OLR	d__Bacteria	p__Verrucomicrobiota_A	c__Chlamydiia	o__Parachlamydiales	f__Parachlamydiaceae	g__	s__	k__Bacteria (UID2982)	88	229	148	92.91	0.68	0	2377093	0	51	51	90307	90307	46609	46609	199330	199330	38.69	2.21	88.66	11	2054	11	217	1	0	0	0	1	0	0	0	38	3
140613_D00172_0128_AH9FB3ADXX.248	AS-MESO-3CA.248	Activated sludge	Mesocosm	3CA	d__Bacteria	p__Patescibacteria	c__Saccharimonadia	o__Saccharimonadales	f__Saccharimonadaceae	g__UBA5946	s__	k__Bacteria (UID1453)	901	171	117	53.28	0.85	0	604337	0	60	60	13190	13190	10072	10072	51750	51750	51.9	1.56	91.48	11	673	72	98	1	0	0	0	0	1	0	1	32	0
140613_D00172_0128_AH9FB3ADXX.23	AS-MESO-3CA.23	Activated sludge	Mesocosm	3CA	d__Bacteria	p__Proteobacteria	c__Gammaproteobacteria	o__Burkholderiales	f__Burkholderiaceae	g__Alicycliphilus	s__	f__Comamonadaceae (UID4119)	39	693	323	99.64	0.46	0	3655273	0	52	52	104340	104340	70293	70293	292726	292726	66.51	1.47	91.62	11	3393	4	687	2	0	0	0	0	0	0	0	50	0
AHFFLLBCXY_R64F2O4MI6VG7YUR_L2.142	AS-MESO-OLR.142	Activated sludge	Mesocosm	OLR	d__Bacteria	p__Actinobacteriota	c__Actinobacteria	o__Actinomycetales	f__Dermatophilaceae	g__Phycicoccus	s__	o__Actinomycetales (UID1663)	488	309	185	97.3	1.62	0	3657488	0	52	52	126727	126727	70336	70336	293569	293569	70.74	0.79	89.76	11	3225	5	301	3	0	0	0	0	0	0	0	47	3
mFMbES.42	AS-MICRO-OLR.42	Activated sludge	Microcosm	OLR	d__Bacteria	p__Bacteroidota	c__Bacteroidia	o__Chitinophagales	f__Saprospiraceae	g__OLB8	s__OLB8 sp001567405	p__Bacteroidetes (UID2591)	364	302	202	98.02	1.49	0	3595858	0	53	53	132109	132109	67846	67846	252677	252677	41.31	1.68	85.59	11	2951	4	295	3	0	0	0	0	0	0	0	38	1
140613_D00172_0128_AH9FB3ADXX.252	AS-MESO-3CA.252	Activated sludge	Mesocosm	3CA	d__Bacteria	p__Patescibacteria	c__Saccharimonadia	o__Saccharimonadales	f__Saccharimonadaceae	g__Saccharimonas	s__	k__Bacteria (UID1452)	924	161	108	59.12	2.78	0	922616	0	75	75	16593	16593	12301	12301	57648	57648	52.25	6.84	89.02	11	989	72	86	3	0	0	0	2	1	1	2	35	0
140613_D00172_0128_AH9FB3ADXX.253	AS-MESO-3CA.253	Activated sludge	Mesocosm	3CA	d__Bacteria	p__Myxococcota	c__Polyangia	o__Polyangiales	f__Ga0077539	g__	s__	c__Deltaproteobacteria (UID3216)	83	247	155	84.98	5.9	0	8679628	0	1190	1190	8892	8892	7293	7293	56372	56372	73.61	1.9	91.45	11	7799	41	195	8	3	0	0	0	0	0	0	75	7
AHFFLLBCXY_R64F2O4MI6VG7YUR_L2.73	AS-MESO-OLR.73	Activated sludge	Mesocosm	OLR	d__Bacteria	p__Bacteroidota	c__Bacteroidia	o__Chitinophagales	f__Saprospiraceae	g__OLB8	s__OLB8 sp001567405	p__Bacteroidetes (UID2591)	364	302	202	98.02	1.49	0	3616863	0	54	54	120551	120551	66978	66978	252589	252589	41.3	1.85	85.56	11	2959	4	295	3	0	0	0	0	0	0	0	38	1
140613_D00172_0128_AH9FB3ADXX.256	AS-MESO-3CA.256	Activated sludge	Mesocosm	3CA	d__Bacteria	p__Actinobacteriota	c__Actinobacteria	o__Actinomycetales	f__Dermatophilaceae	g__Austwickia	s__	k__Bacteria (UID203)	5449	103	58	68.3	0	0	3733872	0	338	338	15472	15472	11046	11046	69756	69756	71.99	1.56	89.06	11	3645	51	52	0	0	0	0	0	0	0	0	38	1
ESw5INH32.360	AS-MICRO-3CA.360	Activated sludge	Microcosm	3CA	d__Bacteria	p__Proteobacteria	c__Gammaproteobacteria	o__Competibacterales	f__Competibacteraceae	g__UBA2383	s__	c__Gammaproteobacteria (UID4267)	119	544	284	95.39	1.7	16.67	3567161	0	54	54	95008	95008	66058	66058	187651	187651	59.18	1.56	92.18	11	3288	20	518	6	0	0	0	2	0	0	0	45	0
140613_D00172_0128_AH9FB3ADXX.393	AS-MESO-3CA.393	Activated sludge	Mesocosm	3CA	d__Bacteria	p__Bacteroidota	c__Bacteroidia	o__Chitinophagales	f__Chitinophagaceae	g__UBA1930	s__	p__Bacteroidetes (UID2591)	364	303	203	97.87	0	0	2382492	0	55	55	66757	66757	43318	43318	183613	183613	31.32	0.69	92.48	11	2138	17	286	0	0	0	0	1	1	1	1	35	0
140613_D00172_0128_AH9FB3ADXX.259	AS-MESO-3CA.259	Activated sludge	Mesocosm	3CA	d__Bacteria	p__Proteobacteria	c__Gammaproteobacteria	o__Burkholderiales	f__Burkholderiaceae	g__Alicycliphilus	s__	f__Comamonadaceae (UID4119)	39	693	323	89.78	2.37	20	3411498	0	305	305	17018	17018	11185	11185	43947	43947	67.38	2.25	92.36	11	3378	98	585	10	0	0	0	0	0	0	0	43	2
140613_D00172_0128_AH9FB3ADXX.209	AS-MESO-3CA.209	Activated sludge	Mesocosm	3CA	d__Bacteria	p__Proteobacteria	c__Gammaproteobacteria	o__Competibacterales	f__Competibacteraceae	g__UBA2383	s__	c__Gammaproteobacteria (UID4267)	119	544	284	92.25	2.35	0	2877435	0	56	56	84274	84274	51382	51382	222684	222684	59.7	1.63	89.61	11	2619	40	495	8	1	0	0	0	0	0	0	48	1
AHFFLLBCXY_R64F2O4MI6VG7YUR_L2.10	AS-MESO-OLR.10	Activated sludge	Mesocosm	OLR	d__Bacteria	p__Verrucomicrobiota_A	c__Chlamydiia	o__Parachlamydiales	f__Parachlamydiaceae	g__	s__	k__Bacteria (UID2982)	88	229	148	96.28	0.34	0	2809129	0	57	57	98101	98101	49282	49282	200213	200213	40.03	1.66	90.39	11	2426	6	222	1	0	0	0	0	0	0	0	41	0
140613_D00172_0128_AH9FB3ADXX.264	AS-MESO-3CA.264	Activated sludge	Mesocosm	3CA	d__Bacteria	p__Nitrospirota	c__Nitrospiria	o__Nitrospirales	f__Nitrospiraceae	g__Nitrospira_A	s__Nitrospira_A sp001567445	k__Bacteria (UID3187)	2258	181	110	94.94	5.23	0	3745650	0	51	51	121425	121425	73444	73444	398750	398750	60.54	3.31	91.71	11	3569	26	148	7	0	0	0	1	0	0	0	46	1
140613_D00172_0128_AH9FB3ADXX.266	AS-MESO-3CA.266	Activated sludge	Mesocosm	3CA	d__Bacteria	p__Patescibacteria	c__Saccharimonadia	o__Saccharimonadales	f__Saccharimonadaceae	g__	s__	k__Bacteria (UID1453)	901	171	117	67.95	0	0	1370668	0	68	68	44066	44066	20156	20156	153742	153742	52.68	11.57	91.73	11	1460	43	128	0	0	0	0	0	1	0	1	43	1
ESw5INH32.94	AS-MICRO-3CA.94	Activated sludge	Microcosm	3CA	d__Bacteria	p__Proteobacteria	c__Gammaproteobacteria	o__Burkholderiales	f__Rhodocyclaceae	g__Thauera	s__	f__Rhodocyclaceae (UID3972)	30	540	241	100	0	0	3942600	0	57	57	143130	143130	69168	69168	305652	305652	65.14	1.43	91.58	11	3644	0	540	0	0	0	0	0	0	0	0	52	1
140613_D00172_0128_AH9FB3ADXX.268	AS-MESO-3CA.268	Activated sludge	Mesocosm	3CA	d__Bacteria	p__Verrucomicrobiota	c__Verrucomicrobiae	o__Opitutales	f__Opitutaceae	g__UBA6669	s__	k__Bacteria (UID2982)	88	227	146	70.71	1.37	0	3306226	0	582	582	6260	6260	5680	5680	22532	22532	62.85	1.77	90.45	11	3137	87	138	2	0	0	0	0	0	0	0	22	1
140613_D00172_0128_AH9FB3ADXX.271	AS-MESO-3CA.271	Activated sludge	Mesocosm	3CA	d__Bacteria	p__Actinobacteriota	c__Thermoleophilia	o__Solirubrobacterales	f__70-9	g__67-14	s__	p__Actinobacteria (UID1454)	732	199	116	65.49	0.29	100	1310630	0	288	288	4649	4649	4550	4550	13952	13952	66.98	1.32	91.98	11	1483	67	131	1	0	0	0	0	0	0	0	23	1
140613_D00172_0128_AH9FB3ADXX.272	AS-MESO-3CA.272	Activated sludge	Mesocosm	3CA	d__Bacteria	p__Proteobacteria	c__Alphaproteobacteria	o__Rhodobacterales	f__Rhodobacteraceae	g__Defluviimonas	s__	f__Rhodobacteraceae (UID3340)	84	568	330	60.41	0.56	25	2276927	0	500	500	4726	4726	4553	4553	22282	22282	69.1	1.83	91.73	11	2591 2	42	322	4	0	0	0	0	0	0	0	19	0
mFMbES.104	AS-MICRO-OLR.104	Activated sludge	Microcosm	OLR	d__Bacteria	p__Proteobacteria	c__Gammaproteobacteria	o__Burkholderiales	f__Palsa-1005	g__PALSA-1003	s__	c__Betaproteobacteria (UID3959)	235	419	211	98.89	1.02	0	4117746	0	59	59	151185	151185	69792	69792	372128	372128	70.78	1.05	90.01	11	3768	3	411	5	0	0	0	0	1	0	0	43	0
140613_D00172_0128_AH9FB3ADXX.275	AS-MESO-3CA.275	Activated sludge	Mesocosm	3CA	d__Bacteria	p__Proteobacteria	c__Gammaproteobacteria	o__Steroidobacterales	f__Steroidobacteraceae	g__UBA964	s__	k__Bacteria (UID203)	5449	104	58	67.87	0.34	0	2976995	0	368	368	10500	10500	8089	8089	46957	46957	68.88	6.24	94.37	11	3038	53	50	1	0	0	0	0	0	0	0	35	2
140613_D00172_0128_AH9FB3ADXX.276	AS-MESO-3CA.276	Activated sludge	Mesocosm	3CA	d__Bacteria	p__Actinobacteriota	c__Actinobacteria	o__Actinomycetales	f__Dermatophilaceae	g__Piscicoccus	s__Piscicoccus intestinalis	o__Actinomycetales (UID1663)	488	307	182	84.17	2.25	71.43	3807521	0	512	512	9886	9886	7436	7436	49502	49502	72.23	1.75	89.21	11	3599	43	257	7	0	0	0	0	0	0	0	30	0
140613_D00172_0128_AH9FB3ADXX.278	AS-MESO-3CA.278	Activated sludge	Mesocosm	3CA	d__Bacteria	p__Actinobacteriota	c__Actinobacteria	o__Propionibacteriales	f__Propionibacteriaceae	g__Micropruina	s__Micropruina glycogenica	o__Actinomycetales (UID1697)	387	330	193	89.15	0.69	100	2957034	0	349	349	10921	10921	8472	8472	57085	57085	68.91	1.46	90.32	11	2958	43	285	2	0	0	0	0	0	0	0	28	1
140613_D00172_0128_AH9FB3ADXX.279	AS-MESO-3CA.279	Activated sludge	Mesocosm	3CA	d__Bacteria	p__Proteobacteria	c__Gammaproteobacteria	o__Burkholderiales	f__Burkholderiaceae	g__Ottowia	s__	o__Burkholderiales (UID4000)	193	427	214	88.38	1.95	66.67	3068315	0	228	228	19320	19320	13457	13457	97289	97289	69.63	1.82	92.94	11	3084	59	362	6	0	0	0	0	0	0	0	33	0
ESw5INH32.224	AS-MICRO-3CA.224	Activated sludge	Microcosm	3CA	d__Bacteria	p__Bacteroidota	c__Bacteroidia	o__Flavobacteriales	f__Crocinitomicaceae	g__Fluviicola	s__	k__Bacteria (UID2569)	434	277	185	98.74	0.36	0	2696087	0	60	60	77447	77447	44934	44934	177785	177785	35.78	0.78	93.3	11	2445	3	272	2	0	0	0	0	0	0	0	29	0
140613_D00172_0128_AH9FB3ADXX.281	AS-MESO-3CA.281	Activated sludge	Mesocosm	3CA	d__Bacteria	p__Bacteroidota	c__Bacteroidia	o__NS11-12g	f__UBA955	g__	s__	k__Bacteria (UID203)	5449	104	58	78.58	5.96	0	1797146	0	330	330	5885	5885	5445	5445	21779	21779	32.48	1.69	94.05	11	1892	27	59	18	0	0	0	0	0	0	0	27	0
AHFFLLBCXY_R64F2O4MI6VG7YUR_L2.191	AS-MESO-OLR.191	Activated sludge	Mesocosm	OLR	d__Bacteria	p__Bacteroidota	c__Bacteroidia	o__Chitinophagales	f__Chitinophagaceae	g__OLB11	s__	p__Bacteroidetes (UID2591)	364	303	203	99.51	1.23	0	2543144	0	62	62	74081	74081	41018	41018	247571	247571	31.28	1.2	91.37	11	2227	1	300	1	1	0	0	1	0	0	0	32	0
140613_D00172_0128_AH9FB3ADXX.284	AS-MESO-3CA.284	Activated sludge	Mesocosm	3CA	d__Bacteria	p__Verrucomicrobiota_A	c__Chlamydiia	o__Parachlamydiales	f__Waddliaceae	g__	s__	k__Bacteria (UID203)	5449	104	58	50	0	0	1744073	0	347	347	5460	5460	5026	5026	13113	13113	49.22	1.7	90.37	11	1703	67	37	0	0	0	0	0	0	0	0	22	0
140613_D00172_0128_AH9FB3ADXX.286	AS-MESO-3CA.286	Activated sludge	Mesocosm	3CA	d__Bacteria	p__Chloroflexota	c__Anaerolineae	o__UBA4142	f__	g__	s__	k__Bacteria (UID1452)	924	160	109	88.35	4.13	40	7259444	0	293	293	42060	42060	24776	24776	194033	194033	64.07	3.94	90.73	11	6244	21	134	5	0	0	0	2	0	1	1	52	0
mFMbES.108	AS-MICRO-OLR.108	Activated sludge	Microcosm	OLR	d__Bacteria	p__Proteobacteria	c__Alphaproteobacteria	o__	f__	g__	s__	k__Bacteria (UID2495)	2993	147	91	100	0	0	2045793	0	62	62	50619	50619	32996	32996	160756	160756	45.65	1.94	91.51	11	2097	0	147	0	0	0	0	1	2	1	2	42	2
AHFFLLBCXY_R64F2O4MI6VG7YUR_L2.11	AS-MESO-OLR.11	Activated sludge	Mesocosm	OLR	d__Bacteria	p__Bacteroidota	c__Bacteroidia	o__AKYH767	f__UBA4408	g__	s__	p__Bacteroidetes (UID2605)	350	316	210	99.52	0	0	3105537	0	63	63	115679	115679	49294	49294	225009	225009	34.62	1.19	90.4	11	2525	2	314	0	0	0	0	1	1	1	1	34	0
140613_D00172_0128_AH9FB3ADXX.289	AS-MESO-3CA.289	Activated sludge	Mesocosm	3CA	d__Bacteria	p__Verrucomicrobiota_A	c__Chlamydiia	o__Parachlamydiales	f__	g__	s__	k__Bacteria (UID2982)	88	230	148	71.68	0.68	0	1829128	0	283	283	6894	6894	6463	6463	27671	27671	43.74	1.2	92.65	11	1865	60	169	1	0	0	0	0	0	0	0	23	1
ESw5INH32.333	AS-MICRO-3CA.333	Activated sludge	Microcosm	3CA	d__Bacteria	p__Bacteroidota	c__Bacteroidia	o__Sphingobacteriales	f__Sphingobacteriaceae	g__Pedobacter	s__	p__Bacteroidetes (UID2605)	350	315	209	96.89	0	0	2815550	0	63	63	65262	65262	44691	44691	310289	310289	39.69	1.24	92.14	11	2458	7	308	0	0	0	0	0	0	0	0	38	1
140613_D00172_0128_AH9FB3ADXX.292	AS-MESO-3CA.292	Activated sludge	Mesocosm	3CA	d__Bacteria	p__Proteobacteria	c__Alphaproteobacteria	o__Rhizobiales	f__Xanthobacteraceae	g__62-47	s__	o__Rhizobiales (UID3642)	107	485	316	89.72	1.04	28.57	4253620	0	323	323	20890	20890	13169	13169	130489	130489	65.45	2.03	88.52	11	3946	54	426	4	1	0	0	0	0	0	0	40	2
140613_D00172_0128_AH9FB3ADXX.294	AS-MESO-3CA.294	Activated sludge	Mesocosm	3CA	d__Bacteria	p__Bacteroidota	c__Bacteroidia	o__Cytophagales	f__Cyclobacteriaceae	g__ELB16-189	s__	o__Cytophagales (UID2936)	47	454	336	85.26	0.89	33.33	4024313	0	364	364	14647	14647	11055	11055	77304	77304	42.04	1.66	92.56	11	3938	83	368	3	0	0	0	0	0	0	0	27	1
140613_D00172_0128_AH9FB3ADXX.245	AS-MESO-3CA.245	Activated sludge	Mesocosm	3CA	d__Bacteria	p__Chloroflexota	c__Anaerolineae	o__Anaerolineales	f__Anaerolineaceae	g__Longilinea	s__	k__Bacteria (UID1452)	924	163	110	90.45	4.73	0	3928747	0	64	64	130334	130334	61386	61386	578584	578584	61.64	2.23	91.92	11	3505	13	144	6	0	0	0	0	0	0	0	49	0
140613_D00172_0128_AH9FB3ADXX.299	AS-MESO-3CA.299	Activated sludge	Mesocosm	3CA	d__Bacteria	p__Proteobacteria	c__Gammaproteobacteria	o__Burkholderiales	f__Burkholderiaceae	g__Ideonella_A	s__	o__Burkholderiales (UID4000)	193	427	214	76.23	2.26	75	3177592	0	482	482	8362	8362	6592	6592	43893	43893	69.81	1.74	91.44	11	3354 1	7	312	8	0	0	0	0	0	0	0	34	1
140613_D00172_0128_AH9FB3ADXX.3	AS-MESO-3CA.3	Activated sludge	Mesocosm	3CA	d__Bacteria	p__Actinobacteriota	c__Actinobacteria	o__Actinomycetales	f__Dermatophilaceae	g__Austwickia	s__	k__Bacteria (UID203)	5449	103	58	56.9	0	0	3046435	0	378	378	10679	10679	8059	8059	89863	89863	72.39	1.71	90.4	11	3002	64	39	0	0	0	0	0	0	0	0	29	2
140613_D00172_0128_AH9FB3ADXX.30	AS-MESO-3CA.30	Activated sludge	Mesocosm	3CA	d__Bacteria	p__Proteobacteria	c__Gammaproteobacteria	o__Xanthomonadales	f__Xanthomonadaceae	g__	s__	k__Bacteria (UID203)	5449	104	58	73.59	1.72	100	3170870	0	247	247	17656	17656	12837	12837	76674	76674	65.46	1.58	91.55	11	2900	51	52	1	0	0	0	0	0	0	0	41	2
140613_D00172_0128_AH9FB3ADXX.301	AS-MESO-3CA.301	Activated sludge	Mesocosm	3CA	d__Bacteria	p__Patescibacteria	c__Saccharimonadia	o__Saccharimonadales	f__Saccharimonadaceae	g__	s__	k__Bacteria (UID1453)	901	171	117	54.84	2.14	25	1409270	0	179	179	11443	11443	7873	7873	40685	40685	54.71	10.49	91.22	11	1538	62	105	4	0	0	0	0	1	0	1	28	1
AHFFLLBCXY_R64F2O4MI6VG7YUR_L2.219	AS-MESO-OLR.219	Activated sludge	Mesocosm	OLR	d__Bacteria	p__Campylobacterota	c__Campylobacteria	o__Campylobacterales	f__Arcobacteraceae	g__Aliarcobacter	s__	k__Bacteria (UID3060)	138	338	246	98.44	1.22	25	2146945	0	64	64	81142	81142	33546	33546	151879	151879	27.45	1.99	93.64	11	2216	9	325	4	0	0	0	0	0	0	0	36	0
mFMbES.248	AS-MICRO-OLR.248	Activated sludge	Microcosm	OLR	d__Bacteria	p__Proteobacteria	c__Gammaproteobacteria	o__Xanthomonadales	f__Xanthomonadaceae	g__	s__	f__Xanthomonadaceae (UID4214)	55	659	290	97.14	0.21	0	2859681	0	64	64	74543	74543	44682	44682	181144	181144	67.39	1.03	89.37	11	2526	20	636	3	0	0	0	0	0	0	0	46	4
140613_D00172_0128_AH9FB3ADXX.71	AS-MESO-3CA.71	Activated sludge	Mesocosm	3CA	d__Bacteria	p__Proteobacteria	c__Gammaproteobacteria	o__Steroidobacterales	f__Steroidobacteraceae	g__UBA964	s__	c__Gammaproteobacteria (UID4202)	67	481	276	95.77	1.39	40	3374894	0	65	65	91211	91211	51921	51921	254739	254739	69.23	1.51	94.48	11	3162	22	454	5	0	0	0	1	0	0	0	47	1
140613_D00172_0128_AH9FB3ADXX.31	AS-MESO-3CA.31	Activated sludge	Mesocosm	3CA	d__Bacteria	p__Proteobacteria	c__Gammaproteobacteria	o__Burkholderiales	f__Burkholderiaceae	g__Simplicispira_A	s__Simplicispira_A sp001724785	k__Bacteria (UID203)	5449	104	58	53.06	0	0	2030010	0	422	422	4868	4868	4810	4810	22783	22783	68.93	2.21	92.6	11	2249	66	38	0	0	0	0	0	0	0	0	10	0
AHFFLLBCXY_R64F2O4MI6VG7YUR_L2.12	AS-MESO-OLR.12	Activated sludge	Mesocosm	OLR	d__Bacteria	p__Proteobacteria	c__Alphaproteobacteria	o__Sphingomonadales	f__Sphingomonadaceae	g__Rhizorhabdus	s__Rhizorhabdus histidinilytica	c__Alphaproteobacteria (UID3305)	564	337	221	96.15	0.9	0	5399742	0	65	65	144401	144401	83072	83072	433416	433416	67.47	1.65	91.57	11	5187	11	324	2	0	0	0	0	1	0	0	50	3
140613_D00172_0128_AH9FB3ADXX.312	AS-MESO-3CA.312	Activated sludge	Mesocosm	3CA	d__Bacteria	p__Verrucomicrobiota	c__Verrucomicrobiae	o__Opitutales	f__Opitutaceae	g__UBA6669	s__	k__Bacteria (UID2982)	88	227	146	92.53	5.16	20	4733674	0	370	370	19673	19673	12793	12793	143877	143877	58.16	8.6	90.56	11	4211	49	168	10	0	0	0	0	0	0	0	77	6
140613_D00172_0128_AH9FB3ADXX.329	AS-MESO-3CA.329	Activated sludge	Mesocosm	3CA	d__Bacteria	p__Bacteroidota	c__Bacteroidia	o__Chitinophagales	f__Chitinophagaceae	g__OLB11	s__	p__Bacteroidetes (UID2591)	364	303	203	99.51	1.48	0	2641875	0	66	66	99942	99942	40028	40028	251979	251979	32.13	13.26	91.52	11	2295	1	299	2	1	0	0	1	0	0	0	32	0
140613_D00172_0128_AH9FB3ADXX.116	AS-MESO-3CA.116	Activated sludge	Mesocosm	3CA	d__Bacteria	p__Verrucomicrobiota	c__Verrucomicrobiae	o__Pedosphaerales	f__Pedosphaeraceae	g__	s__	k__Bacteria (UID2982)	88	230	148	98.65	0.68	0	4228317	0	67	67	102972	102972	63109	63109	237314	237314	57.83	1.16	89.65	11	3596	2	227	1	0	0	0	1	1	1	0	45	0
140613_D00172_0128_AH9FB3ADXX.317	AS-MESO-3CA.317	Activated sludge	Mesocosm	3CA	d__Bacteria	p__Planctomycetota	c__UBA1135	o__UBA2386	f__UBA2386	g__	s__	k__Bacteria (UID203)	5449	103	57	52.07	1.75	0	4197472	0	825	825	5345	5345	5087	5087	35566	35566	69.58	1.32	93.42	11	3857	64	38	1	0	0	0	0	0	0	0	39	3
140613_D00172_0128_AH9FB3ADXX.318	AS-MESO-3CA.318	Activated sludge	Mesocosm	3CA	d__Bacteria	p__Patescibacteria	c__Saccharimonadia	o__Saccharimonadales	f__Saccharimonadaceae	g__SZUA-359	s__	k__Bacteria (UID1452)	924	161	108	61.42	0.93	0	949054	0	5	5	573449	573449	189810	189810	573449	573449	48.8	0.86	92.22	11	935	71	89	1	0	0	0	1	0	0	1	36	0
ESw5INH32.191	AS-MICRO-3CA.191	Activated sludge	Microcosm	3CA	d__Bacteria	p__Actinobacteriota	c__Acidimicrobiia	o__	f__	g__	s__	k__Bacteria (UID1453)	901	171	117	98.29	1.28	0	1724346	0	68	68	37876	37876	25358	25358	95917	95917	56.64	0.73	92.81	11	1726	2	167	2	0	0	0	1	1	1	0	42	1
AHFFLLBCXY_R64F2O4MI6VG7YUR_L2.42	AS-MESO-OLR.42	Activated sludge	Mesocosm	OLR	d__Bacteria	p__Nitrospirota	c__Nitrospiria	o__Nitrospirales	f__Nitrospiraceae	g__Nitrospira_A	s__	k__Bacteria (UID3187)	2258	181	110	94.03	2.68	72.73	4176472	0	68	68	162848	162848	61418	61418	676962	676962	59.15	1.96	89.62	11	3946	10	160	11	0	0	0	0	0	0	0	43	2
140613_D00172_0128_AH9FB3ADXX.35	AS-MESO-3CA.35	Activated sludge	Mesocosm	3CA	d__Bacteria	p__Bacteroidota	c__Bacteroidia	o__Flavobacteriales	f__PHOS-HE28	g__PHOS-HE28	s__	k__Bacteria (UID2569)	434	278	186	97.85	0.81	50	3278908	0	69	69	71975	71975	47520	47520	205686	205686	63.37	1.21	90.88	11	2797	5	271	2	0	0	0	0	0	0	0	38	1
140613_D00172_0128_AH9FB3ADXX.321	AS-MESO-3CA.321	Activated sludge	Mesocosm	3CA	d__Bacteria	p__Proteobacteria	c__Gammaproteobacteria	o__Competibacterales	f__Competibacteraceae	g__Contendobacter	s__	c__Gammaproteobacteria (UID4201)	1164	275	174	82.67	4.02	70	2994618	0	382	382	10142	10142	7839	7839	29154	29154	62.94	2.06	90.49	11	3079	57	208	10	0	0	0	0	0	0	0	27	1
140613_D00172_0128_AH9FB3ADXX.325	AS-MESO-3CA.325	Activated sludge	Mesocosm	3CA	d__Bacteria	p__Patescibacteria	c__Saccharimonadia	o__Saccharimonadales	f__Saccharimonadaceae	g__	s__	k__Bacteria (UID1452)	924	161	108	58.54	0.51	0	834454	0	79	79	17134	17134	10562	10562	51975	51975	47.19	10.3	91.38	11	876	57	98	6	0	0	0	0	0	0	0	32	0
140613_D00172_0128_AH9FB3ADXX.326	AS-MESO-3CA.326	Activated sludge	Mesocosm	3CA	d__Bacteria	p__Proteobacteria	c__Alphaproteobacteria	o__Rhodobacterales	f__Rhodobacteraceae	g__DSL-40	s__	c__Alphaproteobacteria (UID3337)	468	388	250	85.96	4.83	23.53	3853020	0	442	442	11884	11884	8717	8717	60005	60005	70.43	5.34	90.27	11	3974	92	279	17	0	0	0	0	0	1	1	42	1
140613_D00172_0128_AH9FB3ADXX.327	AS-MESO-3CA.327	Activated sludge	Mesocosm	3CA	d__Bacteria	p__Actinobacteriota	c__Actinobacteria	o__Propionibacteriales	f__Propionibacteriaceae	g__Microlunatus	s__	o__Actinomycetales (UID1697)	387	330	193	77.37	0.17	100	2924476	0	330	330	10515	10515	8862	8862	69560	69560	68.9	1.49	90.9	11	2787	71	258	1	0	0	0	0	0	0	0	28	0
140613_D00172_0128_AH9FB3ADXX.351	AS-MESO-3CA.351	Activated sludge	Mesocosm	3CA	d__Bacteria	p__Verrucomicrobiota	c__Kiritimatiellae	o__	f__	g__	s__	k__Bacteria (UID2982)	88	230	148	91.39	2.73	20	2718640	0	71	71	56690	56690	38290	38290	187624	187624	59.25	1.22	91.07	11	2341	17	208	5	0	0	0	0	0	0	0	47	0
140613_D00172_0128_AH9FB3ADXX.33	AS-MESO-3CA.33	Activated sludge	Mesocosm	3CA	d__Bacteria	p__Proteobacteria	c__Gammaproteobacteria	o__Burkholderiales	f__Burkholderiaceae	g__Ottowia	s__	o__Burkholderiales (UID4000)	193	427	214	88.68	0	0	2280895	0	103	103	36755	36755	22144	22144	141195	141195	67.42	1.55	92.43	11	2198	45	382	0	0	0	0	0	0	0	0	32	0
140613_D00172_0128_AH9FB3ADXX.331	AS-MESO-3CA.331	Activated sludge	Mesocosm	3CA	d__Bacteria	p__Proteobacteria	c__Alphaproteobacteria	o__Rhizobiales	f__Rhizobiaceae	g__Mesorhizobium_A	s__	k__Bacteria (UID203)	5449	104	58	55.33	3.45	0	2949072	0	605	605	5107	5107	4874	4874	19853	19853	65.7	1.52	90.74	11	3442	66	36	2	0	0	0	0	0	0	0	24	1
140613_D00172_0128_AH9FB3ADXX.94	AS-MESO-3CA.94	Activated sludge	Mesocosm	3CA	d__Bacteria	p__Firmicutes	c__Bacilli	o__Exiguobacterales	f__Exiguobacteraceae	g__Exiguobacterium_A	s__Exiguobacterium_A indicum	c__Bacilli (UID259)	750	273	152	99.34	1.15	0	3352124	0	71	71	337694	337694	47213	47213	1111160	1111160	48.86	14.75	89.61	11	3419	1	269	3	0	0	0	2	0	0	0	51	0
140613_D00172_0128_AH9FB3ADXX.334	AS-MESO-3CA.334	Activated sludge	Mesocosm	3CA	d__Bacteria	p__Chloroflexota	c__Anaerolineae	o__UBA3071	f__	g__	s__	k__Bacteria (UID1452)	924	163	110	60.48	0	0	2843141	0	598	598	4949	4949	4754	4754	18900	18900	66.91	2.4	89.48	11	2351	57	106	0	0	0	0	1	1	1	0	23	2
140613_D00172_0128_AH9FB3ADXX.339	AS-MESO-3CA.339	Activated sludge	Mesocosm	3CA	d__Bacteria	p__Chloroflexota	c__Anaerolineae	o__UBA4142	f__	g__	s__	k__Bacteria (UID1452)	924	160	109	59.99	0.92	0	2974659	0	529	529	6208	6208	5623	5623	22738	22738	66.27	1.82	91.92	11	2979	76	83	1	0	0	0	2	0	0	0	10	0
140613_D00172_0128_AH9FB3ADXX.34	AS-MESO-3CA.34	Activated sludge	Mesocosm	3CA	d__Bacteria	p__Chloroflexota	c__Anaerolineae	o__UBA4142	f__	g__	s__	k__Bacteria (UID1452)	924	160	109	62.89	2.02	0	4218338	0	686	686	6854	6854	6149	6149	25302	25302	65.83	3.14	90.9	11	4238	58	99	3	0	0	0	0	0	0	0	16	1
140613_D00172_0128_AH9FB3ADXX.340	AS-MESO-3CA.340	Activated sludge	Mesocosm	3CA	d__Bacteria	p__Verrucomicrobiota	c__Verrucomicrobiae	o__Pedosphaerales	f__UBA9464	g__	s__	k__Bacteria (UID203)	5449	104	58	55.17	0	0	4185925	0	872	872	4974	4974	4800	4800	24817	24817	68	1.95	92.61	11	3660	63	41	0	0	0	0	0	0	0	0	18	0
140613_D00172_0128_AH9FB3ADXX.342	AS-MESO-3CA.342	Activated sludge	Mesocosm	3CA	d__Bacteria	p__Chloroflexota	c__Anaerolineae	o__UBA4142	f__	g__	s__	k__Bacteria (UID1452)	924	160	109	85.5	2.94	44.44	4355282	0	68	68	148382	148382	64048	64048	411962	411962	66.99	1.04	91.76	11	3755	39	114	6	1	0	0	0	1	1	1	50	0
140613_D00172_0128_AH9FB3ADXX.343	AS-MESO-3CA.343	Activated sludge	Mesocosm	3CA	d__Bacteria	p__Proteobacteria	c__Gammaproteobacteria	o__Burkholderiales	f__Palsa-1005	g__PALSA-1003	s__	c__Betaproteobacteria (UID3971)	223	425	211	82.57	3	50	3239432	0	447	447	8498	8498	7247	7247	53248	53248	70.73	1.38	91.13	11	3367	98	321	5	1	0	0	0	0	0	0	27	0
AHFFLLBCXY_R64F2O4MI6VG7YUR_L2.207	AS-MESO-OLR.207	Activated sludge	Mesocosm	OLR	d__Bacteria	p__Proteobacteria	c__Gammaproteobacteria	o__Burkholderiales	f__Nitrosomonadaceae	g__Nitrosomonas	s__	c__Betaproteobacteria (UID3959)	235	414	211	99.46	0.03	0	2057423	0	71	71	52750	52750	28977	28977	151362	151362	50.44	2.46	90.28	11	1908	3	410	1	0	0	0	1	0	0	0	33	1
140613_D00172_0128_AH9FB3ADXX.345	AS-MESO-3CA.345	Activated sludge	Mesocosm	3CA	d__Bacteria	p__Patescibacteria	c__Saccharimonadia	o__Saccharimonadales	f__UBA4665	g__GCA-2746885	s__	k__Bacteria (UID1452)	924	151	101	66.61	0.99	0	864462	0	58	58	18345	18345	14904	14904	56867	56867	47.55	1.06	88.85	11	1000	41	109	1	0	0	0	1	0	0	0	31	0
ESw5INH32.5	AS-MICRO-3CA.5	Activated sludge	Microcosm	3CA	d__Bacteria	p__Bacteroidota	c__Bacteroidia	o__Chitinophagales	f__Chitinophagaceae	g__UBA1930	s__	p__Bacteroidetes (UID2591)	364	303	203	98.85	0.99	0	2490952	0	71	71	57730	57730	35083	35083	266885	266885	29.42	1.12	90.42	11	2223	3	298	2	0	0	0	1	0	0	0	33	0
ESw5INH32.356	AS-MICRO-3CA.356	Activated sludge	Microcosm	3CA	d__Bacteria	p__Chloroflexota	c__Anaerolineae	o__UBA4142	f__	g__	s__	k__Bacteria (UID1452)	924	160	109	92.35	4.77	0	5609993	0	72	72	181454	181454	77916	77916	436286	436286	64.65	1.87	89.98	11	4760	9	144	7	0	0	0	4	0	0	0	53	1
140613_D00172_0128_AH9FB3ADXX.162	AS-MESO-3CA.162	Activated sludge	Mesocosm	3CA	d__Bacteria	p__Bacteroidota	c__Bacteroidia	o__NS11-12g	f__UKL13-3	g__UBA6183	s__	p__Bacteroidetes (UID2605)	350	316	210	97.62	0.48	100	2395035	0	75	75	54149	54149	31933	31933	102192	102192	33.54	1.11	93.22	11	2091	6	309	1	0	0	0	0	0	0	0	31	0
140613_D00172_0128_AH9FB3ADXX.291	AS-MESO-3CA.291	Activated sludge	Mesocosm	3CA	d__Bacteria	p__Bacteroidota	c__Bacteroidia	o__Chitinophagales	f__Chitinophagaceae	g__UBA1930	s__	p__Bacteroidetes (UID2591)	364	303	203	95.71	0	0	2516975	0	75	75	50715	50715	33559	33559	253870	253870	31.32	0.76	92.34	11	2320	39	264	0	0	0	0	1	0	0	1	27	1
AHFFLLBCXY_R64F2O4MI6VG7YUR_L2.150	AS-MESO-OLR.150	Activated sludge	Mesocosm	OLR	d__Bacteria	p__Bacteroidota	c__Bacteroidia	o__Chitinophagales	f__Chitinophagaceae	g__Niabella	s__	p__Bacteroidetes (UID2591)	364	301	202	99.5	0.74	0	3525202	0	75	75	69508	69508	47002	47002	295881	295881	37.19	1.05	88.4	11	2992	1	298	2	0	0	0	1	1	1	1	37	1
140613_D00172_0128_AH9FB3ADXX.352	AS-MESO-3CA.352	Activated sludge	Mesocosm	3CA	d__Bacteria	p__Proteobacteria	c__Gammaproteobacteria	o__Xanthomonadales	f__Xanthomonadaceae	g__Thermomonas	s__	f__Xanthomonadaceae (UID4214)	55	659	290	73.62	0.53	100	1852027	0	234	234	9621	9621	7914	7914	43740	43740	66.73	1.66	91.66	11	1866 1	74	481	4	0	0	0	0	0	0	0	31	0
140613_D00172_0128_AH9FB3ADXX.353	AS-MESO-3CA.353	Activated sludge	Mesocosm	3CA	d__Bacteria	p__Proteobacteria	c__Alphaproteobacteria	o__Rhizobiales	f__Devosiaceae	g__Devosia	s__	o__Rhizobiales (UID3447)	356	416	249	89.98	2.11	20	3158677	0	360	360	11363	11363	8774	8774	58602	58602	69.21	1.78	92.87	11	3344	75	331	10	0	0	0	0	0	0	0	36	1
140613_D00172_0128_AH9FB3ADXX.354	AS-MESO-3CA.354	Activated sludge	Mesocosm	3CA	d__Bacteria	p__Actinobacteriota	c__Actinobacteria	o__Actinomycetales	f__Dermatophilaceae	g__Tetrasphaera	s__Tetrasphaera japonica	o__Actinomycetales (UID1663)	488	309	185	87.93	0.54	0	4075843	0	454	454	11943	11943	8977	8977	54460	54460	72.18	1.47	91.97	11	3691	38	270	1	0	0	0	1	0	1	1	25	2
140613_D00172_0128_AH9FB3ADXX.359	AS-MESO-3CA.359	Activated sludge	Mesocosm	3CA	d__Bacteria	p__Proteobacteria	c__Gammaproteobacteria	o__Competibacterales	f__Competibacteraceae	g__	s__	c__Gammaproteobacteria (UID4267)	119	544	284	69.46	3.17	61.54	2472597	0	454	454	5922	5922	5446	5446	18322	18322	62.24	2.1	90.66	11	2583 1	50	381	13	0	0	0	0	0	0	0	24	0
140613_D00172_0128_AH9FB3ADXX.36	AS-MESO-3CA.36	Activated sludge	Mesocosm	3CA	d__Bacteria	p__Actinobacteriota	c__Actinobacteria	o__Propionibacteriales	f__Propionibacteriaceae	g__Nigerium	s__	o__Actinomycetales (UID1697)	387	330	193	86.96	2.59	42.86	2456007	0	267	267	12089	12089	9198	9198	47461	47461	71.96	1.68	93.57	11	2543	35	288	7	0	0	0	0	1	0	1	35	0
AHFFLLBCXY_R64F2O4MI6VG7YUR_L2.111	AS-MESO-OLR.111	Activated sludge	Mesocosm	OLR	d__Bacteria	p__Proteobacteria	c__Alphaproteobacteria	o__Micavibrionales	f__UBA2400	g__	s__	k__Bacteria (UID2495)	2993	147	91	91.21	1.29	0	1673658	0	75	75	37279	37279	22315	22315	108125	108125	54.98	1.75	92.33	11	1833	18	125	4	0	0	0	0	0	0	0	39	0
AHFFLLBCXY_R64F2O4MI6VG7YUR_L2.359	AS-MESO-OLR.359	Activated sludge	Mesocosm	OLR	d__Bacteria	p__Bacteroidota	c__Bacteroidia	o__Chitinophagales	f__Chitinophagaceae	g__Ferruginibacter	s__Ferruginibacter sp001898465	p__Bacteroidetes (UID2591)	364	302	203	99.01	0	0	2900114	0	76	76	87601	87601	38159	38159	387008	387008	39.23	2	91.81	11	2554	2	300	0	0	0	0	1	0	0	0	35	1
mFMbES.106	AS-MICRO-OLR.106	Activated sludge	Microcosm	OLR	d__Bacteria	p__Bacteroidota	c__Kapabacteria	o__OLB7	f__OLB7	g__OLB7	s__OLB7 sp001567195	k__Bacteria (UID2570)	433	273	183	95.63	3.84	50	4077093	0	76	76	131364	131364	53645	53645	379712	379712	57.31	2.24	89.07	11	3067	9	256	7	1	0	0	1	1	1	0	44	1
ESw5INH32.54	AS-MICRO-3CA.54	Activated sludge	Microcosm	3CA	d__Bacteria	p__Bacteroidota	c__Bacteroidia	o__Chitinophagales	f__Chitinophagaceae	g__	s__	p__Bacteroidetes (UID2591)	364	303	203	99.26	0	0	4631743	0	76	76	123511	123511	60943	60943	237446	237446	46.13	1.44	88.68	11	3741	2	301	0	0	0	0	0	0	0	0	39	0
140613_D00172_0128_AH9FB3ADXX.20	AS-MESO-3CA.20	Activated sludge	Mesocosm	3CA	d__Bacteria	p__Proteobacteria	c__Gammaproteobacteria	o__Burkholderiales	f__Rhodocyclaceae	g__UTPRO2	s__UTPRO2 sp002066955	f__Rhodocyclaceae (UID3972)	30	540	241	94.05	1.62	37.5	3007616	0	77	77	84927	84927	39059	39059	256008	256008	66.76	1.87	93.24	11	3016	40	492	8	0	0	0	0	0	1	1	41	0
140613_D00172_0128_AH9FB3ADXX.368	AS-MESO-3CA.368	Activated sludge	Mesocosm	3CA	d__Bacteria	p__Actinobacteriota	c__Actinobacteria	o__Actinomycetales	f__Dermatophilaceae	g__Austwickia	s__	o__Actinomycetales (UID1663)	488	308	183	86.84	0.55	0	3787130	0	200	200	26868	26868	18935	18935	199455	199455	72.46	3.01	89.96	11	3547	56	251	1	0	0	0	1	0	1	1	38	2
140613_D00172_0128_AH9FB3ADXX.274	AS-MESO-3CA.274	Activated sludge	Mesocosm	3CA	d__Bacteria	p__Gemmatimonadota	c__Gemmatimonadetes	o__Gemmatimonadales	f__Gemmatimonadaceae	g__SCN-70-22	s__	k__Bacteria (UID2495)	2993	147	91	97.25	3.36	0	3935772	0	80	80	78163	78163	49197	49197	371842	371842	68.64	1.64	92.11	11	3355	3	140	4	0	0	0	2	0	0	0	49	0
140613_D00172_0128_AH9FB3ADXX.37	AS-MESO-3CA.37	Activated sludge	Mesocosm	3CA	d__Bacteria	p__Actinobacteriota	c__Acidimicrobiia	o__	f__	g__	s__	k__Bacteria (UID1453)	901	171	117	78.48	0.43	0	1178626	0	184	184	7248	7248	6405	6405	20102	20102	57.41	0.92	92.65	11	1274	37	133	1	0	0	0	0	0	0	0	20	0
140613_D00172_0128_AH9FB3ADXX.370	AS-MESO-3CA.370	Activated sludge	Mesocosm	3CA	d__Bacteria	p__Bacteroidota	c__Bacteroidia	o__Chitinophagales	f__Chitinophagaceae	g__Niabella	s__	p__Bacteroidetes (UID2591)	364	301	202	67.22	2.48	0	1980816	0	383	383	5520	5520	5171	5171	21196	21196	32.99	1.63	91.5	11	2094 1	15	181	5	0	0	0	0	0	0	0	18	1
140613_D00172_0128_AH9FB3ADXX.68	AS-MESO-3CA.68	Activated sludge	Mesocosm	3CA	d__Bacteria	p__Verrucomicrobiota	c__Verrucomicrobiae	o__Chthoniobacterales	f__	g__	s__	k__Bacteria (UID2982)	88	230	148	97.3	3.8	11.11	3066198	0	80	80	67240	67240	38327	38327	172840	172840	52.73	6.17	92.61	11	2993	5	218	6	1	0	0	1	1	0	1	45	1
140613_D00172_0128_AH9FB3ADXX.372	AS-MESO-3CA.372	Activated sludge	Mesocosm	3CA	d__Bacteria	p__Actinobacteriota	c__Actinobacteria	o__Actinomycetales	f__Dermatophilaceae	g__Phycicoccus	s__	o__Actinomycetales (UID1663)	488	309	185	52.97	0.59	50	2227821	0	29	29	104890	104890	76821	76821	273530	273530	70.32	0.83	90.71	11	1971 1	27	180	2	0	0	0	0	0	0	0	30	2
mFMbES.132	AS-MICRO-OLR.132	Activated sludge	Microcosm	OLR	d__Bacteria	p__Bacteroidota	c__Bacteroidia	o__Chitinophagales	f__Chitinophagaceae	g__	s__	p__Bacteroidetes (UID2591)	364	303	203	99.26	0	0	4627534	0	80	80	96702	96702	57844	57844	326677	326677	46.11	1.4	88.59	11	3750	2	301	0	0	0	0	0	0	0	0	38	1
140613_D00172_0128_AH9FB3ADXX.375	AS-MESO-3CA.375	Activated sludge	Mesocosm	3CA	d__Bacteria	p__Patescibacteria	c__Saccharimonadia	o__Saccharimonadales	f__Saccharimonadaceae	g__	s__	k__Bacteria (UID1453)	901	171	117	64.67	1.71	0	1297763	0	85	85	44827	44827	15267	15267	90677	90677	50.41	9.98	90.96	11	1465	48	121	2	0	0	0	1	0	0	1	43	2
140613_D00172_0128_AH9FB3ADXX.91	AS-MESO-3CA.91	Activated sludge	Mesocosm	3CA	d__Bacteria	p__Bacteroidota	c__Bacteroidia	o__Chitinophagales	f__UBA10324	g__	s__	p__Bacteroidetes (UID2591)	364	303	203	98.52	0	0	2608253	0	81	81	47752	47752	32200	32200	123984	123984	38.94	0.91	93.4	11	2239	3	300	0	0	0	0	1	0	0	0	35	0
AHFFLLBCXY_R64F2O4MI6VG7YUR_L2.131	AS-MESO-OLR.131	Activated sludge	Mesocosm	OLR	d__Bacteria	p__Proteobacteria	c__Alphaproteobacteria	o__Rhodobacterales	f__Rhodobacteraceae	g__Paracoccus	s__	f__Rhodobacteraceae (UID3340)	84	568	330	98.28	0.3	100	3050184	0	81	81	58964	58964	37656	37656	178069	178069	68.45	1.13	92.07	11	2977	15	552	1	0	0	0	0	0	0	0	39	0
ESw5INH32.317	AS-MICRO-3CA.317	Activated sludge	Microcosm	3CA	d__Bacteria	p__Bacteroidota	c__Bacteroidia	o__Chitinophagales	f__LD1	g__UBA7692	s__	p__Bacteroidetes (UID2591)	364	303	203	97.87	0.66	0	2862445	0	81	81	55686	55686	35338	35338	166539	166539	40.32	1.62	93.57	11	2427	5	296	2	0	0	0	1	1	1	1	34	1
140613_D00172_0128_AH9FB3ADXX.241	AS-MESO-3CA.241	Activated sludge	Mesocosm	3CA	d__Bacteria	p__Actinobacteriota	c__Actinobacteria	o__Propionibacteriales	f__Propionibacteriaceae	g__Micropruina	s__	o__Actinomycetales (UID1697)	387	330	193	96.91	0.35	0	3344777	0	82	82	66137	66137	40789	40789	173466	173466	70.42	1.1	89.43	11	3126	10	318	2	0	0	0	1	0	0	0	43	0
140613_D00172_0128_AH9FB3ADXX.21	AS-MESO-3CA.21	Activated sludge	Mesocosm	3CA	d__Bacteria	p__Bacteroidota	c__Kapabacteria	o__Kapabacteriales	f__	g__	s__	k__Bacteria (UID2570)	433	273	183	96.99	1.28	0	3723745	0	83	83	65854	65854	44864	44864	227554	227554	50.81	1.21	88.93	11	2927	6	263	4	0	0	0	0	1	0	1	40	0
AHFFLLBCXY_R64F2O4MI6VG7YUR_L2.6	AS-MESO-OLR.6	Activated sludge	Mesocosm	OLR	d__Bacteria	p__Bacteroidota	c__Bacteroidia	o__Chitinophagales	f__LD1	g__UBA7692	s__	p__Bacteroidetes (UID2591)	364	303	203	97.27	0.66	0	2773803	0	83	83	54604	54604	33419	33419	157345	157345	40.32	1.32	93.7	11	2367	12	289	2	0	0	0	0	0	0	0	35	1
ESw5INH32.343	AS-MICRO-3CA.343	Activated sludge	Microcosm	3CA	d__Bacteria	p__Bacteroidota	c__Bacteroidia	o__Chitinophagales	f__Saprospiraceae	g__	s__	p__Bacteroidetes (UID2591)	364	302	202	99.5	0.99	50	3221845	0	83	83	73689	73689	38817	38817	283002	283002	40.53	1.67	90.84	11	2641	1	299	2	0	0	0	0	0	0	0	32	0
140613_D00172_0128_AH9FB3ADXX.384	AS-MESO-3CA.384	Activated sludge	Mesocosm	3CA	d__Bacteria	p__Chloroflexota	c__Chloroflexia	o__Thermomicrobiales	f__	g__	s__	k__Bacteria (UID203)	5449	104	58	93.97	5.02	0	4060970	0	293	293	26476	26476	13859	13859	117429	117429	63.27	4.58	89.52	11	3829	4	78	22	0	0	0	0	1	1	0	70	1
ESw5INH32.76	AS-MICRO-3CA.76	Activated sludge	Microcosm	3CA	d__Bacteria	p__Bacteroidota	c__Bacteroidia	o__Chitinophagales	f__Chitinophagaceae	g__NS-102	s__	p__Bacteroidetes (UID2591)	364	302	203	100	0.25	0	5197121	0	83	83	144891	144891	62615	62615	469342	469342	39.4	1.28	89.42	11	4224	0	301	1	0	0	0	0	1	1	0	43	1
140613_D00172_0128_AH9FB3ADXX.388	AS-MESO-3CA.388	Activated sludge	Mesocosm	3CA	d__Bacteria	p__Actinobacteriota	c__Actinobacteria	o__Propionibacteriales	f__Propionibacteriaceae	g__	s__	o__Actinomycetales (UID1697)	387	330	193	84.51	3.11	7.69	4320664	0	464	464	14563	14563	9311	9311	189618	189618	67.73	5.54	91.02	11	4141	57	260	13	0	0	0	0	0	0	0	50	3
140613_D00172_0128_AH9FB3ADXX.60	AS-MESO-3CA.60	Activated sludge	Mesocosm	3CA	d__Bacteria	p__Proteobacteria	c__Alphaproteobacteria	o__Rhodobacterales	f__Rhodobacteraceae	g__Rhodobacter_E	s__	f__Rhodobacteraceae (UID3340)	84	568	330	96.78	0	0	2804348	0	84	84	53971	53971	33385	33385	107854	107854	70.03	1.24	91.03	11	2610	16	552	0	0	0	0	0	0	0	0	30	1
AHFFLLBCXY_R64F2O4MI6VG7YUR_L2.369	AS-MESO-OLR.369	Activated sludge	Mesocosm	OLR	d__Bacteria	p__Actinobacteriota	c__Acidimicrobiia	o__	f__	g__	s__	k__Bacteria (UID1453)	901	171	117	98.29	1.28	0	1767677	0	84	84	35851	35851	21043	21043	103668	103668	56.71	1.26	92.96	11	1756	2	167	2	0	0	0	1	0	1	1	40	2
140613_D00172_0128_AH9FB3ADXX.157	AS-MESO-3CA.157	Activated sludge	Mesocosm	3CA	d__Bacteria	p__Bacteroidota	c__Bacteroidia	o__Chitinophagales	f__LD1	g__UBA7692	s__	p__Bacteroidetes (UID2591)	364	303	203	94.81	0.16	0	2748219	0	85	85	50436	50436	32331	32331	154946	154946	40.31	0.84	93.66	11	2367	18	284	1	0	0	0	0	0	0	0	34	1
AHFFLLBCXY_R64F2O4MI6VG7YUR_L2.364	AS-MESO-OLR.364	Activated sludge	Mesocosm	OLR	d__Bacteria	p__Bacteroidota	c__Bacteroidia	o__AKYH767	f__b-17BO	g__	s__	p__Bacteroidetes (UID2605)	350	316	210	96.19	0	0	2953913	0	86	86	57384	57384	34347	34347	161184	161184	29.01	1.43	93.35	11	2572	43	273	0	0	0	0	0	0	0	0	30	0
mFMbES.196	AS-MICRO-OLR.196	Activated sludge	Microcosm	OLR	d__Bacteria	p__Proteobacteria	c__Alphaproteobacteria	o__Dongiales	f__Dongiaceae	g__	s__	c__Alphaproteobacteria (UID3305)	564	348	229	98.85	0.87	0	4660389	0	86	86	97735	97735	54190	54190	293230	293230	67.37	0.9	90	11	4354	21	325	2	0	0	0	0	0	0	0	46	1
140613_D00172_0128_AH9FB3ADXX.206	AS-MESO-3CA.206	Activated sludge	Mesocosm	3CA	d__Bacteria	p__Bacteroidota	c__Bacteroidia	o__Chitinophagales	f__Chitinophagaceae	g__UTBCD1	s__	p__Bacteroidetes (UID2591)	364	302	203	97.54	0.99	0	3838087	0	88	88	226268	226268	43614	43614	747965	747965	39.95	19.25	90.32	11	3381	5	295	2	0	0	0	1	1	1	1	47	2
140613_D00172_0128_AH9FB3ADXX.396	AS-MESO-3CA.396	Activated sludge	Mesocosm	3CA	d__Bacteria	p__Proteobacteria	c__Alphaproteobacteria	o__Rhizobiales	f__Rhizobiaceae	g__	s__	o__Rhizobiales (UID3450)	238	513	244	72.11	0.82	66.67	3931740	0	371	371	16663	16663	10597	10597	80662	80662	69.35	1.67	91.61	11	4080 1	35	375	3	0	0	0	0	0	0	0	28	0
ESw5INH32.274	AS-MICRO-3CA.274	Activated sludge	Microcosm	3CA	d__Bacteria	p__Proteobacteria	c__Gammaproteobacteria	o__Burkholderiales	f__Palsa-1005	g__PALSA-1003	s__	c__Betaproteobacteria (UID3959)	235	419	211	98.3	1.02	0	4092774	0	88	88	105790	105790	46508	46508	325845	325845	70.81	1.21	90.04	11	3768	6	408	5	0	0	0	0	0	0	0	42	0
140613_D00172_0128_AH9FB3ADXX.399	AS-MESO-3CA.399	Activated sludge	Mesocosm	3CA	d__Bacteria	p__Patescibacteria	c__Saccharimonadia	o__Saccharimonadales	f__Saccharimonadaceae	g__	s__	k__Bacteria (UID1452)	924	161	108	56.85	3.24	0	1010836	0	145	145	8084	8084	6971	6971	37586	37586	50.28	10.03	91.52	11	1091	73	84	4	0	0	0	0	0	0	0	41	1
140613_D00172_0128_AH9FB3ADXX.4	AS-MESO-3CA.4	Activated sludge	Mesocosm	3CA	d__Bacteria	p__Patescibacteria	c__Paceibacteria	o__UBA9983_A	f__UBA5272	g__UBA5272	s__	k__Bacteria (UID203)	5449	104	58	81.01	0	0	448338	0	43	43	16251	16251	10426	10426	36701	36701	24.99	1.46	91.71	11	481	15	89	0	0	0	0	0	0	0	0	34	0
140613_D00172_0128_AH9FB3ADXX.400	AS-MESO-3CA.400	Activated sludge	Mesocosm	3CA	d__Bacteria	p__Deinococcota	c__Deinococci	o__Deinococcales	f__Trueperaceae	g__	s__	k__Bacteria (UID2142)	169	316	236	53.87	1.48	0	2247969	0	403	403	6072	6072	5578	5578	23217	23217	69.35	2.22	91.63	11	2367 1	64	148	4	0	0	0	0	0	0	0	14	1
140613_D00172_0128_AH9FB3ADXX.64	AS-MESO-3CA.64	Activated sludge	Mesocosm	3CA	d__Bacteria	p__Verrucomicrobiota	c__Kiritimatiellae	o__	f__	g__	s__	k__Bacteria (UID2982)	88	230	148	92.06	2.06	0	2858889	0	90	90	56956	56956	31765	31765	168899	168899	59.82	5.13	92.31	11	2507	14	212	4	0	0	0	0	0	0	0	41	0
140613_D00172_0128_AH9FB3ADXX.402	AS-MESO-3CA.402	Activated sludge	Mesocosm	3CA	d__Bacteria	p__Patescibacteria	c__Saccharimonadia	o__Saccharimonadales	f__Saccharimonadaceae	g__UBA5946	s__	k__Bacteria (UID2495)	2993	143	89	69.04	0	0	906506	0	83	83	14483	14483	10921	10921	50445	50445	50.92	5.1	87.97	11	958	39	104	0	0	0	0	1	1	1	3	37	2
140613_D00172_0128_AH9FB3ADXX.405	AS-MESO-3CA.405	Activated sludge	Mesocosm	3CA	d__Bacteria	p__Proteobacteria	c__Alphaproteobacteria	o__Rhizobiales	f__Phreatobacteraceae	g__	s__	o__Rhizobiales (UID3642)	107	485	316	73.43	2.37	50	3358849	0	582	582	6363	6363	5771	5771	29696	29696	68.63	1.71	91.38	11	3677 1	36	341	8	0	0	0	0	0	0	0	33	1
140613_D00172_0128_AH9FB3ADXX.406	AS-MESO-3CA.406	Activated sludge	Mesocosm	3CA	d__Bacteria	p__Proteobacteria	c__Gammaproteobacteria	o__Burkholderiales	f__Rhodocyclaceae	g__UTPRO2	s__	f__Rhodocyclaceae (UID3972)	30	540	241	88.43	0.93	20	2639533	0	194	194	20127	20127	13605	13605	77201	77201	66.67	2.03	93.21	11	2716	39	496	5	0	0	0	0	0	0	0	40	0
140613_D00172_0128_AH9FB3ADXX.407	AS-MESO-3CA.407	Activated sludge	Mesocosm	3CA	d__Bacteria	p__Proteobacteria	c__Gammaproteobacteria	o__Competibacterales	f__Competibacteraceae	g__UBA2383	s__	c__Gammaproteobacteria (UID4267)	119	544	284	73.31	2.93	8.33	2728100	0	483	483	6360	6360	5648	5648	25719	25719	60.01	5.77	91.4	11	2904 1	59	373	12	0	0	0	0	0	0	0	29	2
140613_D00172_0128_AH9FB3ADXX.408	AS-MESO-3CA.408	Activated sludge	Mesocosm	3CA	d__Bacteria	p__Bacteroidota	c__Bacteroidia	o__AKYH767	f__b-17BO	g__	s__	p__Bacteroidetes (UID2605)	350	316	210	87.05	1.43	0	2620518	0	347	347	8918	8918	7551	7551	34475	34475	28.69	1.95	93.25	11	2597	57	256	3	0	0	0	1	0	0	0	26	0
140613_D00172_0128_AH9FB3ADXX.409	AS-MESO-3CA.409	Activated sludge	Mesocosm	3CA	d__Bacteria	p__Actinobacteriota	c__Actinobacteria	o__Propionibacteriales	f__Propionibacteriaceae	g__Propionicimonas	s__	o__Actinomycetales (UID1697)	387	330	193	81.07	5.44	21.43	3802777	0	504	504	9164	9164	7545	7545	38788	38788	70.61	2.53	90.92	11	3909	80	236	14	0	0	0	1	0	0	1	39	2
ESw5INH32.4	AS-MICRO-3CA.4	Activated sludge	Microcosm	3CA	d__Bacteria	p__Verrucomicrobiota	c__Verrucomicrobiae	o__Pedosphaerales	f__Pedosphaeraceae	g__	s__	k__Bacteria (UID2982)	88	230	148	97.97	0.68	0	5428261	0	90	90	89758	89758	60314	60314	302618	302618	60.59	1.64	88.83	11	4454	3	226	1	0	0	0	0	1	1	1	63	5
140613_D00172_0128_AH9FB3ADXX.412	AS-MESO-3CA.412	Activated sludge	Mesocosm	3CA	d__Bacteria	p__Proteobacteria	c__Alphaproteobacteria	o__Rhizobiales	f__Hyphomicrobiaceae	g__Ga0077555	s__	o__Rhizobiales (UID3447)	356	413	248	65.86	2.19	40	3736486	0	725	725	5618	5618	5153	5153	29125	29125	64.35	2.16	88.74	11	4027 1	38	265	10	0	0	0	0	0	0	0	26	2
140613_D00172_0128_AH9FB3ADXX.413	AS-MESO-3CA.413	Activated sludge	Mesocosm	3CA	d__Bacteria	p__Patescibacteria	c__Microgenomatia	o__Levybacterales	f__GWA1-39-11	g__	s__	k__Bacteria (UID1452)	924	151	101	57.59	0.99	0	719108	0	88	88	11000	11000	8171	8171	31719	31719	35.49	1.36	92.05	11	802	48	102	1	0	0	0	0	1	0	0	26	0
140613_D00172_0128_AH9FB3ADXX.415	AS-MESO-3CA.415	Activated sludge	Mesocosm	3CA	d__Bacteria	p__Proteobacteria	c__Alphaproteobacteria	o__Rhizobiales	f__Rhizobiaceae	g__Aquamicrobium	s__	k__Bacteria (UID203)	5449	104	58	56.85	6.9	0	3032831	0	551	551	6356	6356	5504	5504	48116	48116	68.15	2.02	91.07	11	3327	61	38	5	0	0	0	0	0	0	0	23	2
140613_D00172_0128_AH9FB3ADXX.417	AS-MESO-3CA.417	Activated sludge	Mesocosm	3CA	d__Bacteria	p__Chloroflexota	c__Dehalococcoidia	o__UBA2991	f__UBA2991	g__G233	s__	k__Bacteria (UID1452)	924	151	101	69.23	1.49	100	2169065	0	395	395	6428	6428	5491	5491	19713	19713	65.85	2.86	91.73	11	2460	47	102	2	0	0	0	2	0	1	1	29	1
140613_D00172_0128_AH9FB3ADXX.42	AS-MESO-3CA.42	Activated sludge	Mesocosm	3CA	d__Bacteria	p__Bdellovibrionota	c__Bdellovibrionia	o__Bdellovibrionales	f__	g__	s__	k__Bacteria (UID3187)	2258	182	112	80.23	1.79	100	1765877	0	221	221	9920	9920	7990	7990	28680	28680	38.17	1.3	93.32	11	1877	32	148	2	0	0	0	0	0	0	0	29	0
140613_D00172_0128_AH9FB3ADXX.45	AS-MESO-3CA.45	Activated sludge	Mesocosm	3CA	d__Bacteria	p__Planctomycetota	c__Planctomycetes	o__Pirellulales	f__Pirellulaceae	g__UBA11363	s__	k__Bacteria (UID2565)	2921	140	85	52.42	0	0	2689509	0	529	529	5330	5330	5084	5084	18939	18939	57.02	1.2	87.16	11	2421	77	63	0	0	0	0	0	1	0	1	12	2
140613_D00172_0128_AH9FB3ADXX.46	AS-MESO-3CA.46	Activated sludge	Mesocosm	3CA	d__Bacteria	p__Chloroflexota	c__Anaerolineae	o__SBR1031	f__A4b	g__OLB15	s__	k__Bacteria (UID1452)	924	163	110	79.47	2.73	0	4743299	0	700	700	7859	7859	6776	6776	33153	33153	62.97	2	90.74	11	4747	31	130	1	1	0	0	0	1	0	1	35	2
140613_D00172_0128_AH9FB3ADXX.47	AS-MESO-3CA.47	Activated sludge	Mesocosm	3CA	d__Bacteria	p__Proteobacteria	c__Gammaproteobacteria	o__Burkholderiales	f__Rhodocyclaceae	g__Thauera	s__Thauera aminoaromatica	f__Rhodocyclaceae (UID3972)	30	540	241	87.04	1.89	100	3289255	0	348	348	13950	13950	9451	9451	53213	53213	69.75	1.91	92.01	11	3122	90	442	8	0	0	0	0	0	0	0	37	1
AHFFLLBCXY_R64F2O4MI6VG7YUR_L2.161	AS-MESO-OLR.161	Activated sludge	Mesocosm	OLR	d__Bacteria	p__Bacteroidota	c__Kapabacteria	o__Kapabacteriales	f__Kapabacteriaceae	g__OLB6	s__	k__Bacteria (UID2570)	433	273	183	94.24	0.55	0	2569716	0	91	91	56072	56072	28238	28238	213703	213703	52.25	1.37	93.37	11	2140	12	260	1	0	0	0	0	0	0	0	37	0
AHFFLLBCXY_R64F2O4MI6VG7YUR_L2.154	AS-MESO-OLR.154	Activated sludge	Mesocosm	OLR	d__Bacteria	p__Bacteroidota	c__Bacteroidia	o__Chitinophagales	f__Saprospiraceae	g__	s__	p__Bacteroidetes (UID2591)	364	302	202	99.01	0.5	0	3185641	0	92	92	67512	67512	34626	34626	267563	267563	40.54	2.05	91.07	11	2597	2	299	1	0	0	0	0	0	0	0	32	0
140613_D00172_0128_AH9FB3ADXX.5	AS-MESO-3CA.5	Activated sludge	Mesocosm	3CA	d__Bacteria	p__Proteobacteria	c__Gammaproteobacteria	o__Burkholderiales	f__Rhodocyclaceae	g__Thauera	s__	f__Rhodocyclaceae (UID3972)	30	540	241	81.78	1.54	36.36	3006552	0	418	418	8762	8762	7192	7192	43229	43229	67.47	1.98	91.91	11	3071 1	24	405	11	0	0	0	0	0	0	0	43	3
140613_D00172_0128_AH9FB3ADXX.51	AS-MESO-3CA.51	Activated sludge	Mesocosm	3CA	d__Bacteria	p__Proteobacteria	c__Gammaproteobacteria	o__Burkholderiales	f__Nitrosomonadaceae	g__Nitrosomonas	s__	c__Betaproteobacteria (UID3959)	235	414	211	82.55	0.96	50	1647127	0	196	196	11231	11231	8403	8403	55511	55511	50.55	5.05	91.36	11	1650	57	351	6	0	0	0	1	0	0	0	38	0
140613_D00172_0128_AH9FB3ADXX.52	AS-MESO-3CA.52	Activated sludge	Mesocosm	3CA	d__Bacteria	p__Proteobacteria	c__Alphaproteobacteria	o__Rhodobacterales	f__Rhodobacteraceae	g__DSL-40	s__	c__Alphaproteobacteria (UID3337)	468	388	250	85.99	2.52	33.33	3986692	0	508	508	9890	9890	7847	7847	40984	40984	71.35	2.22	89.58	11	4238	76	300	12	0	0	0	0	0	0	0	42	3
140613_D00172_0128_AH9FB3ADXX.53	AS-MESO-3CA.53	Activated sludge	Mesocosm	3CA	d__Bacteria	p__Actinobacteriota	c__Actinobacteria	o__Actinomycetales	f__Microbacteriaceae	g__Microbacterium	s__	o__Actinomycetales (UID1593)	69	400	198	85.45	2.36	14.29	3024108	0	497	497	6811	6811	6084	6084	24219	24219	69.68	1.77	92.6	11	3300	73	320	7	0	0	0	0	0	0	0	39	1
140613_D00172_0128_AH9FB3ADXX.54	AS-MESO-3CA.54	Activated sludge	Mesocosm	3CA	d__Bacteria	p__Actinobacteriota	c__Actinobacteria	o__Propionibacteriales	f__Propionibacteriaceae	g__	s__	o__Actinomycetales (UID1697)	387	330	193	74.88	2.29	70	2658318	0	373	373	8786	8786	7126	7126	37035	37035	70.09	2.02	90.79	11	2743	96	226	7	1	0	0	0	0	0	0	32	5
140613_D00172_0128_AH9FB3ADXX.55	AS-MESO-3CA.55	Activated sludge	Mesocosm	3CA	d__Bacteria	p__Patescibacteria	c__Saccharimonadia	o__Saccharimonadales	f__Saccharimonadaceae	g__Saccharimonas	s__	k__Bacteria (UID1453)	901	171	117	56.84	0.85	0	988223	0	79	79	25170	25170	12509	12509	62810	62810	47.84	12.24	90.83	11	1016	63	107	1	0	0	0	0	1	0	1	27	0
140613_D00172_0128_AH9FB3ADXX.32	AS-MESO-3CA.32	Activated sludge	Mesocosm	3CA	d__Bacteria	p__Proteobacteria	c__Gammaproteobacteria	o__Xanthomonadales	f__Rhodanobacteraceae	g__Dokdonella	s__	f__Xanthomonadaceae (UID4214)	55	659	290	95.87	0.86	0	3030642	0	93	93	43888	43888	32587	32587	181202	181202	69.11	1.06	91.08	11	2626	50	606	3	0	0	0	1	1	1	1	33	0
140613_D00172_0128_AH9FB3ADXX.6	AS-MESO-3CA.6	Activated sludge	Mesocosm	3CA	d__Bacteria	p__Myxococcota	c__Polyangia	o__Polyangiales	f__Polyangiaceae	g__	s__	c__Deltaproteobacteria (UID3216)	83	247	155	84.34	5.21	25	9448171	0	1097	1097	11461	11461	8612	8612	65961	65961	68.81	1.37	93.54	11	9114	52	185	9	1	0	0	1	0	0	0	37	2
ESw5INH32.314	AS-MICRO-3CA.314	Activated sludge	Microcosm	3CA	d__Bacteria	p__Proteobacteria	c__Alphaproteobacteria	o__Rhizobiales	f__Rhizobiaceae	g__	s__	o__Rhizobiales (UID3450)	238	513	244	97.64	4.51	12.5	5184014	0	95	95	117238	117238	54568	54568	217667	217667	68.24	1.2	90.63	11	4927	31	466	16	0	0	0	0	0	0	0	39	0
ESw5INH32.2	AS-MICRO-3CA.2	Activated sludge	Microcosm	3CA	d__Bacteria	p__Verrucomicrobiota	c__Verrucomicrobiae	o__Chthoniobacterales	f__	g__	s__	k__Bacteria (UID2982)	88	230	148	95.27	0.68	0	2356444	0	95	95	41120	41120	24804	24804	132704	132704	56.82	1.8	94.19	11	2248	7	222	1	0	0	0	1	1	1	0	42	0
140613_D00172_0128_AH9FB3ADXX.63	AS-MESO-3CA.63	Activated sludge	Mesocosm	3CA	d__Bacteria	p__Acidobacteriota	c__Vicinamibacteria	o__Vicinamibacterales	f__UBA2999	g__	s__	k__Bacteria (UID203)	5449	104	58	62.38	9.03	2.33	3617684	0	562	562	7619	7619	6437	6437	38808	38808	68.39	1.29	92.47	11	3547	34	45	16	9	0	0	1	0	0	0	33	0
140613_D00172_0128_AH9FB3ADXX.238	AS-MESO-3CA.238	Activated sludge	Mesocosm	3CA	d__Bacteria	p__Bacteroidota	c__Bacteroidia	o__Cytophagales	f__Cyclobacteriaceae	g__ELB16-189	s__	k__Bacteria (UID2570)	433	274	183	94.57	0.55	100	3635129	0	96	96	83152	83152	37865	37865	350775	350775	43.78	0.98	92.72	11	3306	21	252	1	0	0	0	0	0	0	0	38	0
140613_D00172_0128_AH9FB3ADXX.367	AS-MESO-3CA.367	Activated sludge	Mesocosm	3CA	d__Bacteria	p__Bacteroidota	c__Kapabacteria	o__Kapabacteriales	f__Kapabacteriaceae	g__OLB6	s__OLB6 sp001567175	k__Bacteria (UID2570)	433	273	183	91.8	0.55	0	2310077	0	97	97	35324	35324	23815	23815	231601	231601	49.57	1.87	93.91	11	1974	21	251	1	0	0	0	0	0	0	0	33	0
ESw5INH32.145	AS-MICRO-3CA.145	Activated sludge	Microcosm	3CA	d__Bacteria	p__Proteobacteria	c__Gammaproteobacteria	o__Steroidobacterales	f__Steroidobacteraceae	g__Steroidobacter	s__	c__Gammaproteobacteria (UID4202)	67	481	276	96.83	3.08	13.33	3510248	0	97	97	61574	61574	36188	36188	395435	395435	64.84	1.25	89.9	11	3159	29	437	15	0	0	0	1	1	1	1	48	0
140613_D00172_0128_AH9FB3ADXX.131	AS-MESO-3CA.131	Activated sludge	Mesocosm	3CA	d__Bacteria	p__Proteobacteria	c__Alphaproteobacteria	o__Rhizobiales	f__Rhizobiaceae	g__Aquamicrobium_A	s__	o__Rhizobiales (UID3450)	238	513	244	95.2	0.61	0	3352110	0	98	98	82791	82791	34205	34205	160112	160112	68.52	1.51	90.45	11	3174	25	485	3	0	0	0	0	0	0	0	35	0
140613_D00172_0128_AH9FB3ADXX.127	AS-MESO-3CA.127	Activated sludge	Mesocosm	3CA	d__Bacteria	p__Bacteroidota	c__Bacteroidia	o__Chitinophagales	f__Chitinophagaceae	g__	s__	p__Bacteroidetes (UID2591)	364	303	203	94.33	0	0	2395711	0	99	99	40243	40243	24199	24199	137196	137196	41.33	1.06	90.49	11	2129	14	289	0	0	0	0	0	0	0	0	35	1
AHFFLLBCXY_R64F2O4MI6VG7YUR_L2.38	AS-MESO-OLR.38	Activated sludge	Mesocosm	OLR	d__Bacteria	p__Bacteroidota	c__Bacteroidia	o__Chitinophagales	f__Chitinophagaceae	g__UBA1930	s__	p__Bacteroidetes (UID2591)	364	303	203	98.77	0.28	33.33	2455144	0	99	99	41268	41268	24799	24799	134677	134677	30.58	1.39	91.56	11	2201	3	297	3	0	0	0	1	0	0	0	35	0
140613_D00172_0128_AH9FB3ADXX.73	AS-MESO-3CA.73	Activated sludge	Mesocosm	3CA	d__Bacteria	p__Chloroflexota	c__Anaerolineae	o__Anaerolineales	f__Anaerolineaceae	g__Leptolinea	s__	k__Bacteria (UID1452)	924	163	110	61.52	3.82	0	2275497	0	16	16	222313	222313	142218	142218	491562	491562	55.8	1.45	91.66	11	2011	53	105	5	0	0	0	0	1	0	1	32	0
140613_D00172_0128_AH9FB3ADXX.77	AS-MESO-3CA.77	Activated sludge	Mesocosm	3CA	d__Bacteria	p__Actinobacteriota	c__Actinobacteria	o__Propionibacteriales	f__Propionibacteriaceae	g__Propionicimonas	s__	k__Bacteria (UID203)	5449	104	58	60.97	1.72	100	2639961	0	437	437	6407	6407	6041	6041	28722	28722	71.64	2.28	91.48	11	2868	60	43	1	0	0	0	1	0	0	1	40	2
140613_D00172_0128_AH9FB3ADXX.78	AS-MESO-3CA.78	Activated sludge	Mesocosm	3CA	d__Bacteria	p__Actinobacteriota	c__Actinobacteria	o__Actinomycetales	f__Dermatophilaceae	g__Austwickia	s__	o__Actinomycetales (UID1663)	488	308	183	86.57	1.37	33.33	3477831	0	293	293	16626	16626	11869	11869	68092	68092	72.01	1.69	88.99	11	3320	56	249	3	0	0	0	0	0	0	0	34	1
140613_D00172_0128_AH9FB3ADXX.154	AS-MESO-3CA.154	Activated sludge	Mesocosm	3CA	d__Bacteria	p__Bacteroidota	c__Ignavibacteria	o__Ignavibacteriales	f__Ignavibacteriaceae	g__Ignavibacterium	s__	k__Bacteria (UID2570)	433	270	179	96.65	1.4	0	3722682	0	99	99	98396	98396	37602	37602	307707	307707	35.11	16.68	90.47	11	3173	6	261	3	0	0	0	1	1	1	0	49	2
140613_D00172_0128_AH9FB3ADXX.8	AS-MESO-3CA.8	Activated sludge	Mesocosm	3CA	d__Bacteria	p__Actinobacteriota	c__Actinobacteria	o__Actinomycetales	f__Dermatophilaceae	g__	s__	o__Actinomycetales (UID1663)	488	310	185	82.11	0.95	66.67	2698691	0	239	239	16044	16044	11291	11291	88826	88826	72.75	1.69	93.4	11	2621	52	255	3	0	0	0	0	0	0	0	32	0
ESw5INH32.137	AS-MICRO-3CA.137	Activated sludge	Microcosm	3CA	d__Bacteria	p__Bacteroidota	c__Bacteroidia	o__AKYH767	f__b-17BO	g__	s__	p__Bacteroidetes (UID2605)	350	316	210	97.62	0.5	100	2553277	0	100	100	41335	41335	25532	25532	130298	130298	32.6	1.34	94.98	11	2282	6	308	2	0	0	0	0	0	0	0	35	0
140613_D00172_0128_AH9FB3ADXX.82	AS-MESO-3CA.82	Activated sludge	Mesocosm	3CA	d__Bacteria	p__Proteobacteria	c__Gammaproteobacteria	o__Burkholderiales	f__UKL13-2	g__FEB-7	s__	p__Proteobacteria (UID3880)	1495	261	164	86.23	0.61	100	3141732	0	437	437	8414	8414	7189	7189	46911	46911	71.31	1.81	93.91	11	3346	53	207	1	0	0	0	0	0	0	0	26	1
140613_D00172_0128_AH9FB3ADXX.83	AS-MESO-3CA.83	Activated sludge	Mesocosm	3CA	d__Bacteria	p__Actinobacteriota	c__Thermoleophilia	o__20CM-4-69-9	f__	g__	s__	p__Actinobacteria (UID1454)	732	199	116	70.22	2.59	9.09	2833473	0	520	520	5817	5817	5448	5448	29722	29722	70.65	4.9	89.78	11	3017	76	116	5	2	0	0	0	0	0	0	46	3
140613_D00172_0128_AH9FB3ADXX.98	AS-MESO-3CA.98	Activated sludge	Mesocosm	3CA	d__Bacteria	p__Bacteroidota	c__Bacteroidia	o__Chitinophagales	f__Chitinophagaceae	g__	s__	p__Bacteroidetes (UID2591)	364	303	203	97.78	0.49	100	4508795	0	101	101	69266	69266	44641	44641	188125	188125	46.22	1.35	88.84	11	3624	5	297	1	0	0	0	0	0	0	0	41	0
AHFFLLBCXY_R64F2O4MI6VG7YUR_L2.240	AS-MESO-OLR.240	Activated sludge	Mesocosm	OLR	d__Bacteria	p__Bacteroidota	c__Bacteroidia	o__Chitinophagales	f__Chitinophagaceae	g__	s__	p__Bacteroidetes (UID2591)	364	303	203	98.77	0	0	4518861	0	102	102	67205	67205	44302	44302	171400	171400	46.22	1.34	89.01	11	3637	3	300	0	0	0	0	0	0	0	0	40	0
ESw5INH32.21	AS-MICRO-3CA.21	Activated sludge	Microcosm	3CA	d__Bacteria	p__Proteobacteria	c__Gammaproteobacteria	o__Xanthomonadales	f__Rhodanobacteraceae	g__Dokdonella	s__	f__Xanthomonadaceae (UID4214)	55	659	290	96.44	1.36	12.5	3092859	0	103	103	43953	43953	30027	30027	190558	190558	69.02	1.46	91.07	11	2680	17	634	8	0	0	0	1	1	2	2	43	0
140613_D00172_0128_AH9FB3ADXX.89	AS-MESO-3CA.89	Activated sludge	Mesocosm	3CA	d__Bacteria	p__Actinobacteriota	c__Actinobacteria	o__Actinomycetales	f__Microbacteriaceae	g__UBA1487	s__	o__Actinomycetales (UID1593)	69	400	198	50.65	1.26	20	1675228	0	379	379	4570	4570	4420	4420	13074	13074	71.49	1.83	93.56	11	1995 2	13	182	5	0	0	0	0	0	0	0	25	0
140613_D00172_0128_AH9FB3ADXX.371	AS-MESO-3CA.371	Activated sludge	Mesocosm	3CA	d__Bacteria	p__Actinobacteriota	c__Acidimicrobiia	o__Microtrichales	f__UBA8139	g__	s__	k__Bacteria (UID1453)	901	171	117	96.39	2.14	0	3564147	0	106	106	60980	60980	33624	33624	154594	154594	71.64	1.26	93.42	11	3387	6	162	2	1	0	0	1	0	0	0	47	3
140613_D00172_0128_AH9FB3ADXX.90	AS-MESO-3CA.90	Activated sludge	Mesocosm	3CA	d__Bacteria	p__Patescibacteria	c__Paceibacteria	o__UBA9983_A	f__UBA9973	g__UBA8515	s__	k__Bacteria (UID2495)	2993	143	89	81.07	0	0	860001	0	63	63	79693	79693	13650	13650	167574	167574	36.6	9.48	82.68	11	885	21	122	0	0	0	0	1	1	1	2	41	1
140613_D00172_0128_AH9FB3ADXX.192	AS-MESO-3CA.192	Activated sludge	Mesocosm	3CA	d__Bacteria	p__Proteobacteria	c__Alphaproteobacteria	o__Micavibrionales	f__UBA2400	g__UBA2400	s__	k__Bacteria (UID2495)	2993	147	91	90.5	0	0	2252436	0	108	108	33552	33552	20855	20855	98146	98146	63.43	1.73	90.52	11	2323	45	102	0	0	0	0	1	0	0	0	38	0
AHFFLLBCXY_R64F2O4MI6VG7YUR_L2.362	AS-MESO-OLR.362	Activated sludge	Mesocosm	OLR	d__Bacteria	p__Bacteroidota	c__Bacteroidia	o__Chitinophagales	f__Chitinophagaceae	g__Ferruginibacter	s__	p__Bacteroidetes (UID2591)	364	302	203	98.03	2.46	0	3360359	0	113	113	91828	91828	29737	29737	319751	319751	37.25	2.4	91	11	2971	4	293	5	0	0	0	1	0	0	0	37	2
140613_D00172_0128_AH9FB3ADXX.95	AS-MESO-3CA.95	Activated sludge	Mesocosm	3CA	d__Bacteria	p__Actinobacteriota	c__Actinobacteria	o__Propionibacteriales	f__Propionibacteriaceae	g__Microlunatus	s__	k__Bacteria (UID203)	5449	104	58	51.33	1.72	0	3853875	0	477	477	10136	10136	8079	8079	48619	48619	67.92	1.59	90.64	11	3642	68	35	1	0	0	0	0	0	0	0	24	2
140613_D00172_0128_AH9FB3ADXX.97	AS-MESO-3CA.97	Activated sludge	Mesocosm	3CA	d__Bacteria	p__Actinobacteriota	c__Acidimicrobiia	o__Microtrichales	f__Microtrichaceae	g__	s__	k__Bacteria (UID1453)	901	171	117	75.19	2.56	33.33	2711084	0	449	449	7020	7020	6038	6038	23570	23570	70.1	2.67	92.48	11	2824	41	127	3	0	0	0	1	0	0	0	30	1
mFMbES.72	AS-MICRO-OLR.72	Activated sludge	Microcosm	OLR	d__Bacteria	p__Verrucomicrobiota	c__Verrucomicrobiae	o__Opitutales	f__Opitutaceae	g__UBA6669	s__	k__Bacteria (UID2982)	88	227	146	99.32	2.05	33.33	4665971	0	113	113	113469	113469	41291	41291	345187	345187	59.05	3.47	90.97	11	3858	1	223	3	0	0	0	1	1	1	0	48	1
AHFFLLBCXY_R64F2O4MI6VG7YUR_L2.1	AS-MESO-OLR.1	Activated sludge	Mesocosm	OLR	d__Bacteria	p__Proteobacteria	c__Gammaproteobacteria	o__Burkholderiales	f__Burkholderiaceae	g__Ottowia	s__Ottowia sp001897615	o__Burkholderiales (UID4000)	193	427	214	67.44	2.45	66.67	2349272	0	366	366	7514	7514	6418	6418	40543	40543	69.56	2.16	91.45	11	2506 1	43	275	9	0	0	0	0	0	0	0	24	0
140613_D00172_0128_AH9FB3ADXX.379	AS-MESO-3CA.379	Activated sludge	Mesocosm	3CA	d__Bacteria	p__Proteobacteria	c__Gammaproteobacteria	o__Burkholderiales	f__Nitrosomonadaceae	g__Nitrosomonas	s__Nitrosomonas europaea	c__Betaproteobacteria (UID3959)	235	414	211	90.94	0.47	0	2037398	0	114	114	27840	27840	17871	17871	71366	71366	50.72	1.84	89.6	11	1898	74	339	1	0	0	0	0	0	0	0	29	0
AHFFLLBCXY_R64F2O4MI6VG7YUR_L2.103	AS-MESO-OLR.103	Activated sludge	Mesocosm	OLR	d__Bacteria	p__Myxococcota	c__XYA12-FULL-58-9	o__XYA12-FULL-58-9	f__XYA12-FULL-58-9	g__	s__	c__Deltaproteobacteria (UID3216)	83	247	155	88.63	2.94	14.29	5615609	0	403	403	20260	20260	13934	13934	78231	78231	66.62	1.49	92.66	11	5102	45	197	4	1	0	0	1	0	1	0	48	3
mFMbES.162	AS-MICRO-OLR.162	Activated sludge	Microcosm	OLR	d__Bacteria	p__Bacteroidota	c__Bacteroidia	o__AKYH767-A	f__OLB10	g__OLB10	s__OLB10 sp001567275	p__Bacteroidetes (UID2605)	350	316	210	94.84	4.44	30	2730480	0	117	117	39952	39952	23337	23337	185434	185434	39.01	1.38	92.84	11	2340	15	291	10	0	0	0	1	0	1	0	34	0
AHFFLLBCXY_R64F2O4MI6VG7YUR_L2.106	AS-MESO-OLR.106	Activated sludge	Mesocosm	OLR	d__Bacteria	p__Proteobacteria	c__Gammaproteobacteria	o__Enterobacterales	f__Enterobacteriaceae	g__Kluyvera	s__Kluyvera ascorbata_B	f__Enterobacteriaceae (UID5103)	157	1005	324	89.82	1.67	37.5	4224955	0	383	383	15366	15366	11031	11031	72864	72864	55.93	2.85	89.14	11	4156	76	913	16	0	0	0	1	0	0	0	48	0
AHFFLLBCXY_R64F2O4MI6VG7YUR_L2.107	AS-MESO-OLR.107	Activated sludge	Mesocosm	OLR	d__Bacteria	p__Proteobacteria	c__Gammaproteobacteria	o__Burkholderiales	f__Burkholderiaceae	g__Ottowia	s__	o__Burkholderiales (UID4000)	193	427	214	62.68	0.82	66.67	2342801	0	384	384	7210	7210	6101	6101	37116	37116	68.59	2.03	91.59	11	2440 1	46	278	3	0	0	0	0	0	0	0	26	1
AHFFLLBCXY_R64F2O4MI6VG7YUR_L2.252	AS-MESO-OLR.252	Activated sludge	Mesocosm	OLR	d__Bacteria	p__Verrucomicrobiota	c__Kiritimatiellae	o__	f__	g__	s__	k__Bacteria (UID2982)	88	230	148	92.06	2.39	40	2741659	0	118	118	34966	34966	23234	23234	78488	78488	59.8	1.38	92.38	11	2419	14	211	5	0	0	0	1	1	1	2	41	0
mFMbES.5	AS-MICRO-OLR.5	Activated sludge	Microcosm	OLR	d__Bacteria	p__Acidobacteriota	c__Blastocatellia	o__Pyrinomonadales	f__Pyrinomonadaceae	g__OLB17	s__	k__Bacteria (UID3187)	2258	188	117	95.73	1.92	33.33	2724426	0	118	118	35906	35906	23088	23088	127410	127410	54.35	1.22	92.68	11	2539	5	180	3	0	0	0	1	1	0	0	49	1
AHFFLLBCXY_R64F2O4MI6VG7YUR_L2.59	AS-MESO-OLR.59	Activated sludge	Mesocosm	OLR	d__Bacteria	p__Bacteroidota	c__Bacteroidia	o__Bacteroidales	f__Dysgonomonadaceae	g__Petrimonas	s__	k__Bacteria (UID2570)	433	273	183	99.45	0.55	0	3369438	0	120	120	49094	49094	28078	28078	169941	169941	43.51	1.93	89.56	11	3120	1	271	1	0	0	0	2	1	1	1	42	0
ESw5INH32.169	AS-MICRO-3CA.169	Activated sludge	Microcosm	3CA	d__Bacteria	p__Bacteroidota	c__Bacteroidia	o__NS11-12g	f__UKL13-3	g__UBA6183	s__	p__Bacteroidetes (UID2605)	350	316	210	97.62	0	0	2588584	0	121	121	39427	39427	21393	21393	163400	163400	33.65	1.46	92.89	11	2254	6	310	0	0	0	0	2	0	0	2	30	0
AHFFLLBCXY_R64F2O4MI6VG7YUR_L2.112	AS-MESO-OLR.112	Activated sludge	Mesocosm	OLR	d__Bacteria	p__Bacteroidota	c__Bacteroidia	o__Bacteroidales	f__F082	g__UBA6192	s__	k__Bacteria (UID2569)	434	278	186	88.06	1.25	0	2585115	0	331	331	9419	9419	7810	7810	32300	32300	46.2	1.8	91.53	11	2366	40	235	3	0	0	0	0	0	0	0	32	0
ESw5INH32.353	AS-MICRO-3CA.353	Activated sludge	Microcosm	3CA	d__Bacteria	p__Acidobacteriota	c__Blastocatellia	o__Pyrinomonadales	f__	g__	s__	k__Bacteria (UID3187)	2258	188	117	95.73	2.56	0	6741579	0	122	122	87965	87965	55258	55258	451163	451163	59.07	1.14	88.23	11	5379	5	179	4	0	0	0	1	2	1	2	80	2
AHFFLLBCXY_R64F2O4MI6VG7YUR_L2.114	AS-MESO-OLR.114	Activated sludge	Mesocosm	OLR	d__Bacteria	p__Proteobacteria	c__Gammaproteobacteria	o__Burkholderiales	f__Burkholderiaceae	g__Ottowia	s__	o__Burkholderiales (UID4000)	193	427	214	85.52	2.54	26.67	2788033	0	268	268	14226	14226	10403	10403	50373	50373	67.13	2.03	91.45	11	2886	62	352	12	1	0	0	1	0	0	0	42	2
AHFFLLBCXY_R64F2O4MI6VG7YUR_L2.178	AS-MESO-OLR.178	Activated sludge	Mesocosm	OLR	d__Bacteria	p__Bacteroidota	c__Bacteroidia	o__AKYH767-A	f__OLB10	g__OLB10	s__OLB10 sp001567275	p__Bacteroidetes (UID2605)	350	316	210	97.22	0	0	2670703	0	122	122	40098	40098	21891	21891	112060	112060	38.97	1.57	93.04	11	2321	7	309	0	0	0	0	1	0	0	0	32	0
AHFFLLBCXY_R64F2O4MI6VG7YUR_L2.117	AS-MESO-OLR.117	Activated sludge	Mesocosm	OLR	d__Bacteria	p__Proteobacteria	c__Alphaproteobacteria	o__Rhizobiales	f__Rhizobiaceae	g__65-79	s__	o__Rhizobiales (UID3450)	238	513	244	63.88	1.93	37.5	3713722	0	461	461	10708	10708	8055	8055	53628	53628	68.77	2.26	90.93	11	3998 1	76	329	8	0	0	0	0	0	0	0	25	0
AHFFLLBCXY_R64F2O4MI6VG7YUR_L2.118	AS-MESO-OLR.118	Activated sludge	Mesocosm	OLR	d__Bacteria	p__Patescibacteria	c__Saccharimonadia	o__Saccharimonadales	f__UBA4665	g__GCA-2746885	s__	k__Bacteria (UID1453)	901	171	117	62.82	0	0	819888	0	65	65	15652	15652	12613	12613	55397	55397	48.32	1.33	89.01	11	829	56	115	0	0	0	0	1	1	1	0	38	0
AHFFLLBCXY_R64F2O4MI6VG7YUR_L2.372	AS-MESO-OLR.372	Activated sludge	Mesocosm	OLR	d__Bacteria	p__Bacteroidota	c__Bacteroidia	o__AKYH767	f__b-17BO	g__UBA4416	s__	p__Bacteroidetes (UID2605)	350	316	210	98.57	1.19	33.33	3158584	0	126	126	50581	50581	25068	25068	138113	138113	33.23	1.9	92.67	11	2697	3	310	3	0	0	0	0	0	0	0	31	0
ESw5INH32.331	AS-MICRO-3CA.331	Activated sludge	Microcosm	3CA	d__Bacteria	p__Bacteroidota	c__Bacteroidia	o__AKYH767-A	f__OLB10	g__OLB10	s__OLB10 sp002455375	p__Bacteroidetes (UID2605)	350	316	210	94.76	0.48	0	2787198	0	127	127	33666	33666	21946	21946	106194	106194	36.97	1.21	93	11	2385	28	287	1	0	0	0	0	0	0	0	30	0
mFMbES.66	AS-MICRO-OLR.66	Activated sludge	Microcosm	OLR	d__Bacteria	p__Proteobacteria	c__Gammaproteobacteria	o__Xanthomonadales	f__Rhodanobacteraceae	g__Rudaea	s__	f__Xanthomonadaceae (UID4214)	55	659	290	96.67	2.3	27.27	3781951	0	127	127	47115	47115	29779	29779	205759	205759	66.21	1.74	90.24	11	3339	23	627	8	1	0	0	1	0	0	0	45	4
AHFFLLBCXY_R64F2O4MI6VG7YUR_L2.122	AS-MESO-OLR.122	Activated sludge	Mesocosm	OLR	d__Bacteria	p__Actinobacteriota	c__Thermoleophilia	o__Solirubrobacterales	f__70-9	g__67-14	s__	p__Actinobacteria (UID1454)	732	199	116	92.93	7.18	25	2996697	0	322	322	14471	14471	9306	9306	64473	64473	64.58	7.85	91.99	11	2979	21	166	12	0	0	0	1	0	0	0	52	2
AHFFLLBCXY_R64F2O4MI6VG7YUR_L2.123	AS-MESO-OLR.123	Activated sludge	Mesocosm	OLR	d__Bacteria	p__Spirochaetota	c__Leptospirae	o__Leptospirales	f__Leptospiraceae	g__UBA2033	s__	k__Bacteria (UID203)	5449	100	54	82.41	9.26	0	5327506	0	599	599	11271	11271	8894	8894	65201	65201	33.49	1.62	88.43	11	5284	12	59	29	0	0	0	0	0	0	0	32	0
AHFFLLBCXY_R64F2O4MI6VG7YUR_L2.124	AS-MESO-OLR.124	Activated sludge	Mesocosm	OLR	d__Bacteria	p__Patescibacteria	c__Saccharimonadia	o__Saccharimonadales	f__Saccharimonadaceae	g__UBA5946	s__	k__Bacteria (UID1453)	901	171	117	53.85	1.71	0	722901	0	73	73	12754	12754	9902	9902	43073	43073	48.68	1.3	91.89	11	791	73	96	2	0	0	0	0	1	0	1	30	3
140613_D00172_0128_AH9FB3ADXX.170	AS-MESO-3CA.170	Activated sludge	Mesocosm	3CA	d__Bacteria	p__Actinobacteriota	c__Actinobacteria	o__Actinomycetales	f__Dermatophilaceae	g__Austwickia	s__	o__Actinomycetales (UID1663)	488	308	183	99.26	1.82	28.57	3341452	0	128	128	39116	39116	26105	26105	139638	139638	69.46	1.11	89.27	11	3140	7	294	7	0	0	0	0	0	0	0	45	2
AHFFLLBCXY_R64F2O4MI6VG7YUR_L2.363	AS-MESO-OLR.363	Activated sludge	Mesocosm	OLR	d__Bacteria	p__Bacteroidota	c__Bacteroidia	o__Flavobacteriales	f__PHOS-HE28	g__PHOS-HE28	s__	k__Bacteria (UID2569)	434	278	186	96.51	0	0	3480189	0	128	128	60167	60167	27188	27188	186789	186789	60.49	1.59	91.19	11	3022	8	270	0	0	0	0	1	0	0	0	43	0
AHFFLLBCXY_R64F2O4MI6VG7YUR_L2.129	AS-MESO-OLR.129	Activated sludge	Mesocosm	OLR	d__Bacteria	p__Proteobacteria	c__Gammaproteobacteria	o__Xanthomonadales	f__Rhodanobacteraceae	g__SNC69-320	s__	f__Xanthomonadaceae (UID4214)	55	659	290	84.85	2.15	64.29	2858920	0	407	407	8521	8521	7024	7024	71386	71386	70.45	1.79	91.56	11	2784	90	555	14	0	0	0	0	0	0	0	37	0
ESw5INH32.244	AS-MICRO-3CA.244	Activated sludge	Microcosm	3CA	d__Bacteria	p__Bacteroidota	c__Bacteroidia	o__Chitinophagales	f__Chitinophagaceae	g__Niabella	s__	p__Bacteroidetes (UID2591)	364	301	202	99.26	1.49	0	3645346	0	129	129	41273	41273	28258	28258	116070	116070	38.63	2.15	89.18	11	3130	3	295	3	0	0	0	1	0	0	0	39	1
AHFFLLBCXY_R64F2O4MI6VG7YUR_L2.130	AS-MESO-OLR.130	Activated sludge	Mesocosm	OLR	d__Bacteria	p__Proteobacteria	c__Alphaproteobacteria	o__Micavibrionales	f__Micavibrionaceae	g__Micavibrio_A	s__	k__Bacteria (UID203)	5449	104	58	67.48	6.9	0	1555554	0	202	202	9057	9057	7700	7700	49774	49774	55.25	1.94	92.43	11	1742	25	51	28	0	0	0	0	0	0	0	21	0
mFMbES.241	AS-MICRO-OLR.241	Activated sludge	Microcosm	OLR	d__Bacteria	p__Proteobacteria	c__Gammaproteobacteria	o__Xanthomonadales	f__Xanthomonadaceae	g__Thermomonas	s__	f__Xanthomonadaceae (UID4214)	55	659	290	94.65	2.18	62.5	2384000	0	129	129	28510	28510	18480	18480	106975	106975	61.54	1.22	93.67	11	2246	83	570	5	1	0	0	0	0	0	0	44	1
AHFFLLBCXY_R64F2O4MI6VG7YUR_L2.132	AS-MESO-OLR.132	Activated sludge	Mesocosm	OLR	d__Bacteria	p__Proteobacteria	c__Alphaproteobacteria	o__Rhizobiales	f__Rhizobiaceae	g__	s__	o__Rhizobiales (UID3450)	238	513	244	86.86	3.4	36.36	3328502	0	395	395	10894	10894	8426	8426	43024	43024	65.84	2.04	90.9	11	3495	68	425	19	1	0	0	0	0	0	0	41	1
AHFFLLBCXY_R64F2O4MI6VG7YUR_L2.120	AS-MESO-OLR.120	Activated sludge	Mesocosm	OLR	d__Bacteria	p__Bacteroidota	c__Bacteroidia	o__Chitinophagales	f__Chitinophagaceae	g__Ferruginibacter	s__	p__Bacteroidetes (UID2591)	364	303	203	95.81	0.25	0	2731059	0	130	130	38121	38121	21008	21008	135477	135477	42.82	1.36	90.8	11	2442	11	291	1	0	0	0	1	0	0	0	36	0
AHFFLLBCXY_R64F2O4MI6VG7YUR_L2.136	AS-MESO-OLR.136	Activated sludge	Mesocosm	OLR	d__Bacteria	p__Actinobacteriota	c__Actinobacteria	o__Propionibacteriales	f__Propionibacteriaceae	g__Micropruina	s__	o__Actinomycetales (UID1697)	387	330	193	73.5	3.2	66.67	2916528	0	428	428	8622	8622	6814	6814	53348	53348	71.2	1.59	90.44	11	3096 1	1	220	9	0	0	0	0	0	0	0	22	0
AHFFLLBCXY_R64F2O4MI6VG7YUR_L2.137	AS-MESO-OLR.137	Activated sludge	Mesocosm	OLR	d__Bacteria	p__Actinobacteriota	c__Actinobacteria	o__Actinomycetales	f__Dermatophilaceae	g__Tetrasphaera	s__Tetrasphaera japonica	o__Actinomycetales (UID1663)	488	309	185	82.75	2.7	33.33	3967241	0	501	501	10253	10253	7918	7918	42230	42230	72.2	1.56	92.31	11	3667	56	247	6	0	0	0	1	0	0	0	19	3
AHFFLLBCXY_R64F2O4MI6VG7YUR_L2.138	AS-MESO-OLR.138	Activated sludge	Mesocosm	OLR	d__Bacteria	p__Actinobacteriota	c__Actinobacteria	o__Propionibacteriales	f__Propionibacteriaceae	g__Microlunatus	s__	o__Actinomycetales (UID1697)	387	330	193	82.28	4.58	78.57	4984192	0	539	539	13715	13715	9247	9247	89058	89058	66.87	1.36	90.54	11	4838	76	240	14	0	0	0	0	0	0	0	41	1
AHFFLLBCXY_R64F2O4MI6VG7YUR_L2.14	AS-MESO-OLR.14	Activated sludge	Mesocosm	OLR	d__Bacteria	p__Acidobacteriota	c__Blastocatellia	o__Pyrinomonadales	f__Pyrinomonadaceae	g__OLB17	s__	k__Bacteria (UID3187)	2258	188	117	86.04	0.85	0	2258135	0	347	347	7810	7810	6507	6507	32462	32462	54.46	1.5	93.08	11	2311	21	166	1	0	0	0	1	1	0	1	36	0
AHFFLLBCXY_R64F2O4MI6VG7YUR_L2.367	AS-MESO-OLR.367	Activated sludge	Mesocosm	OLR	d__Bacteria	p__Proteobacteria	c__Gammaproteobacteria	o__Xanthomonadales	f__Rhodanobacteraceae	g__Dokdonella	s__	f__Xanthomonadaceae (UID4214)	55	659	290	96.55	1.07	16.67	3159310	0	130	130	39826	39826	24302	24302	144347	144347	69.06	1.38	91.25	11	2752	34	619	6	0	0	0	1	1	0	1	36	0
AHFFLLBCXY_R64F2O4MI6VG7YUR_L2.141	AS-MESO-OLR.141	Activated sludge	Mesocosm	OLR	d__Bacteria	p__Proteobacteria	c__Gammaproteobacteria	o__Burkholderiales	f__Nitrosomonadaceae	g__Nitrosomonas	s__Nitrosomonas europaea	c__Betaproteobacteria (UID3959)	235	414	211	80.73	0.86	50	1959498	0	281	281	8656	8656	6973	6973	42321	42321	51.28	3.25	90.93	11	1945	80	330	4	0	0	0	0	0	0	0	27	0
mFMbES.55	AS-MICRO-OLR.55	Activated sludge	Microcosm	OLR	d__Bacteria	p__Actinobacteriota	c__Actinobacteria	o__Mycobacteriales	f__Nakamurellaceae	g__Nakamurella	s__	o__Actinomycetales (UID1802)	274	387	213	92.69	1.7	40	5149920	0	130	130	64840	64840	39614	39614	180341	180341	70.67	1.32	88.15	11	4634	27	355	5	0	0	0	0	0	0	0	49	3
AHFFLLBCXY_R64F2O4MI6VG7YUR_L2.146	AS-MESO-OLR.146	Activated sludge	Mesocosm	OLR	d__Bacteria	p__Actinobacteriota	c__Actinobacteria	o__Propionibacteriales	f__Propionibacteriaceae	g__Micropruina	s__	o__Actinomycetales (UID1697)	387	330	193	75.02	1.17	50	3685409	0	440	440	11463	11463	8375	8375	48166	48166	70.3	1.87	90.61	11	3575	97	227	6	0	0	0	0	0	0	0	42	2
140613_D00172_0128_AH9FB3ADXX.200	AS-MESO-3CA.200	Activated sludge	Mesocosm	3CA	d__Bacteria	p__Chloroflexota	c__Chloroflexia	o__Thermomicrobiales	f__	g__	s__	k__Bacteria (UID1452)	924	159	107	97.2	0	0	3376412	0	132	132	51517	51517	25578	25578	226798	226798	66.97	2.02	90.34	11	3105	3	156	0	0	0	0	0	0	0	0	42	0
AHFFLLBCXY_R64F2O4MI6VG7YUR_L2.54	AS-MESO-OLR.54	Activated sludge	Mesocosm	OLR	d__Bacteria	p__Bacteroidota	c__Kapabacteria	o__OLB7	f__OLB7	g__OLB7	s__OLB7 sp001567195	k__Bacteria (UID2570)	433	273	183	95.72	2.2	0	3992936	0	132	132	42097	42097	30249	30249	136124	136124	57.3	2.15	88.92	11	3048	11	257	5	0	0	0	1	2	1	2	43	1
AHFFLLBCXY_R64F2O4MI6VG7YUR_L2.149	AS-MESO-OLR.149	Activated sludge	Mesocosm	OLR	d__Bacteria	p__Proteobacteria	c__Gammaproteobacteria	o__Burkholderiales	f__Rhodocyclaceae	g__	s__	c__Betaproteobacteria (UID3971)	223	425	211	67.3	4.5	10.53	2436771	0	552	552	4568	4568	4414	4414	14574	14574	63.64	2.48	91.66	11	2748 1	47	261	16	1	0	0	0	0	0	0	23	3
ESw5INH32.68	AS-MICRO-3CA.68	Activated sludge	Microcosm	3CA	d__Bacteria	p__Proteobacteria	c__Gammaproteobacteria	o__Steroidobacterales	f__Steroidobacteraceae	g__UBA964	s__	c__Gammaproteobacteria (UID4202)	67	481	276	93.9	3.89	5.26	2932996	0	135	135	45823	45823	21725	21725	211051	211051	69.57	1.22	95.61	11	2827	45	421	13	2	0	0	1	0	0	1	41	0
140613_D00172_0128_AH9FB3ADXX.218	AS-MESO-3CA.218	Activated sludge	Mesocosm	3CA	d__Bacteria	p__Bacteroidota	c__Bacteroidia	o__AKYH767	f__b-17BO	g__UBA4416	s__	p__Bacteroidetes (UID2605)	350	316	210	94.52	2.24	0	3128376	0	136	136	48084	48084	23002	23002	221645	221645	35.24	16.96	92	11	2679	12	292	12	0	0	0	1	1	1	0	37	1
140613_D00172_0128_AH9FB3ADXX.86	AS-MESO-3CA.86	Activated sludge	Mesocosm	3CA	d__Bacteria	p__Bacteroidota	c__Bacteroidia	o__AKYH767-A	f__OLB10	g__OLB10	s__OLB10 sp001567275	p__Bacteroidetes (UID2605)	350	316	210	98.57	0.48	0	2914437	0	136	136	37812	37812	21429	21429	143880	143880	40.19	10.18	92.35	11	2489	4	311	1	0	0	0	1	1	1	0	37	0
AHFFLLBCXY_R64F2O4MI6VG7YUR_L2.152	AS-MESO-OLR.152	Activated sludge	Mesocosm	OLR	d__Bacteria	p__Patescibacteria	c__Paceibacteria	o__UBA9983_A	f__UBA5272	g__UBA5272	s__	k__Bacteria (UID209)	5443	105	59	79.79	5.08	0	522899	0	37	37	33645	33645	14132	14132	62804	62804	27.23	2.03	90.39	4	560	15	87	3	0	0	0	0	0	0	0	34	1
140613_D00172_0128_AH9FB3ADXX.380	AS-MESO-3CA.380	Activated sludge	Mesocosm	3CA	d__Bacteria	p__Actinobacteriota	c__Actinobacteria	o__Propionibacteriales	f__Propionibacteriaceae	g__Propionicicella	s__	o__Actinomycetales (UID1697)	387	330	193	98.27	0	0	3003785	0	136	136	31805	31805	22086	22086	93341	93341	68.51	1.24	90.59	11	2838	4	326	0	0	0	0	0	0	0	0	43	1
ESw5INH32.44	AS-MICRO-3CA.44	Activated sludge	Microcosm	3CA	d__Bacteria	p__Bacteroidota	c__Bacteroidia	o__AKYH767-A	f__OLB10	g__OLB10	s__OLB10 sp001567275	p__Bacteroidetes (UID2605)	350	316	210	98.81	0.95	100	2886192	0	138	138	38760	38760	20914	20914	128692	128692	38.91	1.82	92.57	11	2500	3	311	2	0	0	0	1	0	0	0	34	0
140613_D00172_0128_AH9FB3ADXX.250	AS-MESO-3CA.250	Activated sludge	Mesocosm	3CA	d__Bacteria	p__Actinobacteriota	c__Actinobacteria	o__Actinomycetales	f__Dermatophilaceae	g__Phycicoccus	s__	o__Actinomycetales (UID1663)	488	310	185	97.03	0	0	3260256	0	139	139	37846	37846	23455	23455	117458	117458	71.25	1.57	91.06	11	2928	8	302	0	0	0	0	0	0	0	0	40	3
AHFFLLBCXY_R64F2O4MI6VG7YUR_L2.159	AS-MESO-OLR.159	Activated sludge	Mesocosm	OLR	d__Bacteria	p__Campylobacterota	c__Campylobacteria	o__Campylobacterales	f__Arcobacteraceae	g__Aliarcobacter	s__Aliarcobacter cryaerophilus_A	k__Bacteria (UID3060)	138	338	246	88.36	1.83	16.67	1804205	0	249	249	9383	9383	7245	7245	39014	39014	27.54	3.37	94.1	11	2028	63	269	6	0	0	0	0	0	0	0	24	0
AHFFLLBCXY_R64F2O4MI6VG7YUR_L2.160	AS-MESO-OLR.160	Activated sludge	Mesocosm	OLR	d__Bacteria	p__Proteobacteria	c__Gammaproteobacteria	o__Steroidobacterales	f__Steroidobacteraceae	g__	s__	c__Gammaproteobacteria (UID4202)	67	481	276	50.93	2.47	22.22	2981157	0	354	354	11390	11390	8421	8421	45597	45597	63.51	1.75	92.36	11	3002 2	43	229	9	0	0	0	1	0	0	0	29	1
ESw5INH32.205	AS-MICRO-3CA.205	Activated sludge	Microcosm	3CA	d__Bacteria	p__Proteobacteria	c__Gammaproteobacteria	o__Burkholderiales	f__Nitrosomonadaceae	g__Nitrosomonas	s__	c__Betaproteobacteria (UID3959)	235	414	211	97.22	0.12	0	2728464	0	139	139	30460	30460	19629	19629	89670	89670	49.58	2.11	87.56	11	2623	32	381	1	0	0	0	1	0	0	0	38	1
AHFFLLBCXY_R64F2O4MI6VG7YUR_L2.163	AS-MESO-OLR.163	Activated sludge	Mesocosm	OLR	d__Bacteria	p__Patescibacteria	c__Saccharimonadia	o__Saccharimonadales	f__Saccharimonadaceae	g__Saccharimonas	s__	k__Bacteria (UID1452)	924	161	108	65.28	1.85	0	1031309	0	15	15	124666	124666	68753	68753	266336	266336	55.11	1.32	90.7	11	1084	43	116	2	0	0	0	0	0	0	0	40	0
140613_D00172_0128_AH9FB3ADXX.163	AS-MESO-3CA.163	Activated sludge	Mesocosm	3CA	d__Bacteria	p__Bacteroidota	c__Kapabacteria	o__Kapabacteriales	f__UBA961	g__	s__	k__Bacteria (UID2570)	433	273	183	94.4	0.55	0	2924049	0	140	140	32153	32153	20886	20886	107860	107860	40.48	1.75	88.48	11	2337	14	258	1	0	0	0	0	0	0	0	38	0
140613_D00172_0128_AH9FB3ADXX.376	AS-MESO-3CA.376	Activated sludge	Mesocosm	3CA	d__Bacteria	p__Armatimonadota	c__Fimbriimonadia	o__Fimbriimonadales	f__Fimbriimonadaceae	g__UBA2387	s__	k__Bacteria (UID1452)	924	161	108	93.06	2.08	33.33	3317047	0	144	144	36313	36313	23035	23035	98032	98032	63.07	1.08	93.46	11	3204	8	150	3	0	0	0	1	1	1	1	47	1
AHFFLLBCXY_R64F2O4MI6VG7YUR_L2.167	AS-MESO-OLR.167	Activated sludge	Mesocosm	OLR	d__Bacteria	p__Proteobacteria	c__Alphaproteobacteria	o__Rhodobacterales	f__Rhodobacteraceae	g__DSL-40	s__	c__Alphaproteobacteria (UID3337)	468	388	250	78.6	2.93	40	3322318	0	467	467	8556	8556	7114	7114	51807	51807	71.19	1.73	90.93	11	3550 1	3	275	10	0	0	0	0	0	0	0	26	1
AHFFLLBCXY_R64F2O4MI6VG7YUR_L2.67	AS-MESO-OLR.67	Activated sludge	Mesocosm	OLR	d__Bacteria	p__Bdellovibrionota	c__Bdellovibrionia	o__Bdellovibrionales	f__Bdellovibrionaceae	g__Bdellovibrio	s__	k__Bacteria (UID3187)	2258	182	111	96.4	1.8	100	3638045	0	144	144	46613	46613	25264	25264	224381	224381	48.51	1.47	92.48	11	3589	4	176	2	0	0	0	1	0	0	0	33	0
AHFFLLBCXY_R64F2O4MI6VG7YUR_L2.170	AS-MESO-OLR.170	Activated sludge	Mesocosm	OLR	d__Bacteria	p__Eremiobacterota	c__UBP9	o__UBA4705	f__	g__	s__	k__Bacteria (UID1452)	924	161	108	89.81	2.78	0	6467019	0	341	341	28271	28271	18964	18964	74299	74299	59.39	1.87	92.14	11	6208	13	145	3	0	0	0	0	0	0	0	50	2
ESw5INH32.283	AS-MICRO-3CA.283	Activated sludge	Microcosm	3CA	d__Bacteria	p__Proteobacteria	c__Gammaproteobacteria	o__Competibacterales	f__Competibacteraceae	g__UBA2383	s__	c__Gammaproteobacteria (UID4201)	1164	275	174	95.44	1.15	66.67	3221795	0	144	144	36525	36525	22373	22373	118429	118429	59.9	2.19	92.15	11	2982	41	231	3	0	0	0	0	0	0	0	45	1
AHFFLLBCXY_R64F2O4MI6VG7YUR_L2.172	AS-MESO-OLR.172	Activated sludge	Mesocosm	OLR	d__Bacteria	p__Planctomycetota	c__Planctomycetes	o__Isosphaerales	f__Isosphaeraceae	g__	s__	k__Bacteria (UID2565)	2921	141	86	65.85	5.81	20	4735592	0	768	768	6893	6893	6166	6166	45051	45051	66.56	1.66	87.47	11	4314	53	83	5	0	0	0	0	1	0	0	34	3
AHFFLLBCXY_R64F2O4MI6VG7YUR_L2.173	AS-MESO-OLR.173	Activated sludge	Mesocosm	OLR	d__Bacteria	p__Chloroflexota	c__Chloroflexia	o__Chloroflexales	f__Roseiflexaceae	g__Kouleothrix	s__	k__Bacteria (UID1452)	924	155	106	86.95	1.89	0	4233792	0	353	353	15781	15781	11993	11993	79766	79766	58.81	2.59	88.39	11	3722	25	128	2	0	0	0	0	0	0	0	60	4
AHFFLLBCXY_R64F2O4MI6VG7YUR_L2.174	AS-MESO-OLR.174	Activated sludge	Mesocosm	OLR	d__Bacteria	p__Patescibacteria	c__Saccharimonadia	o__Saccharimonadales	f__Saccharimonadaceae	g__	s__	k__Bacteria (UID1453)	901	171	117	59.35	0	0	739785	0	43	43	32978	32978	17204	17204	72657	72657	49.77	1.49	92.81	11	782	74	97	0	0	0	0	0	0	0	0	27	1
AHFFLLBCXY_R64F2O4MI6VG7YUR_L2.175	AS-MESO-OLR.175	Activated sludge	Mesocosm	OLR	d__Bacteria	p__Proteobacteria	c__Gammaproteobacteria	o__Burkholderiales	f__Rhodocyclaceae	g__Thauera	s__	f__Rhodocyclaceae (UID3972)	30	540	241	88.42	2.27	61.54	3694367	0	427	427	12751	12751	8651	8651	68327	68327	67.01	2.15	91.85	11	3621	90	437	13	0	0	0	0	0	0	0	40	2
AHFFLLBCXY_R64F2O4MI6VG7YUR_L2.8	AS-MESO-OLR.8	Activated sludge	Mesocosm	OLR	d__Bacteria	p__Bacteroidota	c__Bacteroidia	o__Chitinophagales	f__Chitinophagaceae	g__	s__	p__Bacteroidetes (UID2591)	364	303	203	99.51	1.23	0	3598300	0	145	145	53891	53891	24815	24815	142816	142816	40.95	1.77	89.83	11	3245	1	298	4	0	0	0	0	0	0	0	44	3
mFMbES.110	AS-MICRO-OLR.110	Activated sludge	Microcosm	OLR	d__Bacteria	p__Bacteroidota	c__Bacteroidia	o__Chitinophagales	f__Chitinophagaceae	g__Ferruginibacter	s__	p__Bacteroidetes (UID2591)	364	303	203	97.78	3.69	87.5	2930801	0	147	147	53980	53980	19937	19937	210974	210974	42.73	1.46	90.48	11	2630	6	289	8	0	0	0	1	0	0	0	36	0
AHFFLLBCXY_R64F2O4MI6VG7YUR_L2.181	AS-MESO-OLR.181	Activated sludge	Mesocosm	OLR	d__Bacteria	p__Gemmatimonadota	c__Gemmatimonadetes	o__Gemmatimonadales	f__Gemmatimonadaceae	g__Gemmatimonas	s__	k__Bacteria (UID2495)	2993	147	91	93.96	5.13	33.33	4301107	0	361	361	20963	20963	11914	11914	110467	110467	65.55	1.47	92.25	11	3888	7	134	6	0	0	0	0	0	0	0	33	0
140613_D00172_0128_AH9FB3ADXX.391	AS-MESO-3CA.391	Activated sludge	Mesocosm	3CA	d__Bacteria	p__Actinobacteriota	c__Actinobacteria	o__Propionibacteriales	f__Propionibacteriaceae	g__Nigerium	s__	o__Actinomycetales (UID1697)	387	330	193	98.45	1.6	0	3115697	0	148	148	35212	35212	21052	21052	110004	110004	71.82	5.36	92.22	11	2947	3	321	6	0	0	0	0	0	0	0	44	1
AHFFLLBCXY_R64F2O4MI6VG7YUR_L2.151	AS-MESO-OLR.151	Activated sludge	Mesocosm	OLR	d__Bacteria	p__Proteobacteria	c__Gammaproteobacteria	o__Burkholderiales	f__Palsa-1005	g__PALSA-1003	s__	c__Betaproteobacteria (UID3959)	235	419	211	98.3	0.57	40	4109900	0	148	148	43472	43472	27769	27769	211828	211828	70.78	1.44	90.08	11	3808	6	408	5	0	0	0	0	0	0	0	45	0
AHFFLLBCXY_R64F2O4MI6VG7YUR_L2.263	AS-MESO-OLR.263	Activated sludge	Mesocosm	OLR	d__Bacteria	p__Proteobacteria	c__Gammaproteobacteria	o__Burkholderiales	f__Nitrosomonadaceae	g__Nitrosomonas	s__	c__Betaproteobacteria (UID3959)	235	414	211	92.89	0.66	66.67	2006337	0	148	148	22049	22049	13556	13556	80299	80299	50.23	2.35	91	11	1875	50	361	3	0	0	0	1	1	1	0	35	0
ESw5INH32.355	AS-MICRO-3CA.355	Activated sludge	Microcosm	3CA	d__Bacteria	p__Verrucomicrobiota	c__Verrucomicrobiae	o__Opitutales	f__Opitutaceae	g__UBA6669	s__	k__Bacteria (UID2982)	88	227	146	97.95	4.11	14.29	4706629	0	148	148	62970	62970	31801	31801	355324	355324	59.08	1.6	91	11	3894	3	217	7	0	0	0	1	1	1	0	48	0
140613_D00172_0128_AH9FB3ADXX.221	AS-MESO-3CA.221	Activated sludge	Mesocosm	3CA	d__Bacteria	p__Bdellovibrionota	c__Bdellovibrionia	o__Bdellovibrionales	f__Bdellovibrionaceae	g__	s__	k__Bacteria (UID3187)	2258	181	111	94.59	0.9	0	3541767	0	149	149	61936	61936	23770	23770	172651	172651	49	9.77	91.35	11	3556	6	174	1	0	0	0	0	1	1	1	28	0
AHFFLLBCXY_R64F2O4MI6VG7YUR_L2.193	AS-MESO-OLR.193	Activated sludge	Mesocosm	OLR	d__Bacteria	p__Patescibacteria	c__Saccharimonadia	o__Saccharimonadales	f__Saccharimonadaceae	g__UBA5946	s__	k__Bacteria (UID1453)	901	171	117	57.75	0	0	804664	0	83	83	13557	13557	9694	9694	43435	43435	44.68	2.12	92.19	11	858	59	112	0	0	0	0	1	0	0	1	40	0
AHFFLLBCXY_R64F2O4MI6VG7YUR_L2.187	AS-MESO-OLR.187	Activated sludge	Mesocosm	OLR	d__Bacteria	p__Proteobacteria	c__Gammaproteobacteria	o__Xanthomonadales	f__Xanthomonadaceae	g__Thermomonas	s__	f__Xanthomonadaceae (UID4214)	55	659	290	95.46	0.99	20	2374581	0	149	149	22145	22145	15936	15936	96124	96124	61.57	1.66	93.63	11	2295	40	614	5	0	0	0	0	0	0	0	44	0
AHFFLLBCXY_R64F2O4MI6VG7YUR_L2.4	AS-MESO-OLR.4	Activated sludge	Mesocosm	OLR	d__Bacteria	p__Proteobacteria	c__Gammaproteobacteria	o__Burkholderiales	f__Nitrosomonadaceae	g__Nitrosomonas	s__	c__Betaproteobacteria (UID3959)	235	413	209	98.97	0.75	66.67	2247248	0	149	149	27076	27076	15082	15082	116091	116091	50.32	3.17	89.88	11	2150	3	407	3	0	0	0	1	0	0	0	30	0
AHFFLLBCXY_R64F2O4MI6VG7YUR_L2.197	AS-MESO-OLR.197	Activated sludge	Mesocosm	OLR	d__Bacteria	p__Bacteroidota	c__Ignavibacteria	o__Ignavibacteriales	f__Ignavibacteriaceae_A	g__UTCHB3	s__	k__Bacteria (UID2570)	433	270	179	84.92	0.84	0	2920049	0	166	166	27888	27888	17590	17590	88507	88507	46.44	2	93.82	11	2504	31	237	2	0	0	0	0	0	0	0	31	1
AHFFLLBCXY_R64F2O4MI6VG7YUR_L2.198	AS-MESO-OLR.198	Activated sludge	Mesocosm	OLR	d__Bacteria	p__Patescibacteria	c__Gracilibacteria	o__Absconditabacterales	f__	g__	s__	k__Bacteria (UID203)	5449	104	58	76.22	0	0	903240	0	14	14	76613	76613	64517	64517	223817	223817	33.5	1.18	89.34	4	843	16	88	0	0	0	0	1	1	1	0	39	0
ESw5INH32.112	AS-MICRO-3CA.112	Activated sludge	Microcosm	3CA	d__Bacteria	p__Bacteroidota	c__Bacteroidia	o__AKYH767	f__b-17BO	g__	s__	p__Bacteroidetes (UID2605)	350	316	210	96.73	0.03	100	2927634	0	149	149	28147	28147	19648	19648	86638	86638	28.99	1.58	93.47	11	2611	9	306	1	0	0	0	0	0	0	0	29	0
ESw5INH32.132	AS-MICRO-3CA.132	Activated sludge	Microcosm	3CA	d__Bacteria	p__Proteobacteria	c__Gammaproteobacteria	o__Burkholderiales	f__Burkholderiaceae	g__Rubrivivax	s__	o__Burkholderiales (UID4000)	193	426	214	96.73	0	0	4059204	0	149	149	44789	44789	27242	27242	145947	145947	71.31	1.79	92.09	11	3902	7	419	0	0	0	0	0	0	0	0	42	1
AHFFLLBCXY_R64F2O4MI6VG7YUR_L2.204	AS-MESO-OLR.204	Activated sludge	Mesocosm	OLR	d__Bacteria	p__Proteobacteria	c__Gammaproteobacteria	o__Burkholderiales	f__Burkholderiaceae	g__Alicycliphilus	s__	f__Comamonadaceae (UID4119)	39	693	323	77.9	2.48	72.73	2856413	0	312	312	12592	12592	9155	9155	75401	75401	67.24	1.99	91.28	11	2826 1	70	512	11	0	0	0	0	0	0	0	34	1
140613_D00172_0128_AH9FB3ADXX.18	AS-MESO-3CA.18	Activated sludge	Mesocosm	3CA	d__Bacteria	p__Bacteroidota	c__Bacteroidia	o__Chitinophagales	f__UBA10324	g__	s__	k__Bacteria (UID203)	5449	104	58	95.4	4.08	0	2947117	0	150	150	46258	46258	19647	19647	343714	343714	42.31	10.72	91.37	11	2561	5	83	16	0	0	0	1	0	1	1	55	2
140613_D00172_0128_AH9FB3ADXX.320	AS-MESO-3CA.320	Activated sludge	Mesocosm	3CA	d__Bacteria	p__Acidobacteriota	c__Acidobacteriae	o__Bryobacterales	f__Bryobacteraceae	g__	s__	k__Bacteria (UID3187)	2258	185	115	97.1	0.87	0	5043598	0	155	155	52310	52310	32539	32539	147756	147756	64.47	2.02	93.95	11	4352	4	180	1	0	0	0	1	0	1	1	45	2
140613_D00172_0128_AH9FB3ADXX.137	AS-MESO-3CA.137	Activated sludge	Mesocosm	3CA	d__Bacteria	p__Bacteroidota	c__Bacteroidia	o__Chitinophagales	f__Chitinophagaceae	g__NS-102	s__	p__Bacteroidetes (UID2591)	364	302	203	99.51	0.25	0	4875625	0	157	157	48082	48082	31054	31054	172084	172084	39.38	1.3	89.81	11	3980	1	300	1	0	0	0	0	0	0	0	37	1
AHFFLLBCXY_R64F2O4MI6VG7YUR_L2.210	AS-MESO-OLR.210	Activated sludge	Mesocosm	OLR	d__Bacteria	p__Patescibacteria	c__Saccharimonadia	o__Saccharimonadales	f__Saccharimonadaceae	g__	s__	k__Bacteria (UID1453)	901	171	117	64.67	1.71	0	886755	0	24	24	60597	60597	36948	36948	134531	134531	45.72	1.53	90.01	11	940	47	122	2	0	0	0	1	1	1	1	39	0
140613_D00172_0128_AH9FB3ADXX.72	AS-MESO-3CA.72	Activated sludge	Mesocosm	3CA	d__Bacteria	p__Proteobacteria	c__Alphaproteobacteria	o__Sphingomonadales	f__Sphingomonadaceae	g__UBA6171	s__	c__Alphaproteobacteria (UID3305)	564	349	230	99.13	3.32	0	3215566	0	157	157	213840	213840	20481	20481	378625	378625	61.86	13.63	91.51	11	3038	2	334	13	0	0	0	0	0	0	0	52	2
AHFFLLBCXY_R64F2O4MI6VG7YUR_L2.214	AS-MESO-OLR.214	Activated sludge	Mesocosm	OLR	d__Bacteria	p__Verrucomicrobiota	c__Verrucomicrobiae	o__Chthoniobacterales	f__	g__	s__	k__Bacteria (UID2982)	88	230	148	63.03	1.01	50	1213027	0	152	152	9908	9908	7980	7980	44061	44061	52.96	1.47	92.73	11	1285	77	151	2	0	0	0	0	1	0	1	18	0
ESw5INH32.47	AS-MICRO-3CA.47	Activated sludge	Microcosm	3CA	d__Bacteria	p__Bacteroidota	c__Bacteroidia	o__Chitinophagales	f__Chitinophagaceae	g__Ferruginibacter	s__	p__Bacteroidetes (UID2591)	364	303	203	96.8	2.22	80	2871874	0	157	157	41859	41859	18292	18292	132060	132060	42.75	2.52	90.53	11	2565	7	291	5	0	0	0	1	1	1	1	38	0
AHFFLLBCXY_R64F2O4MI6VG7YUR_L2.218	AS-MESO-OLR.218	Activated sludge	Mesocosm	OLR	d__Bacteria	p__Bacteroidota	c__Bacteroidia	o__Bacteroidales	f__Lentimicrobiaceae	g__Lentimicrobium	s__Lentimicrobium sp002433025	k__Bacteria (UID203)	5449	104	58	70.69	0	0	3400139	0	502	502	7863	7863	6773	6773	30784	30784	47.11	2.32	88.63	11	3027	57	47	0	0	0	0	0	0	0	0	28	0
AHFFLLBCXY_R64F2O4MI6VG7YUR_L2.319	AS-MESO-OLR.319	Activated sludge	Mesocosm	OLR	d__Bacteria	p__Bacteroidota	c__Bacteroidia	o__Chitinophagales	f__Chitinophagaceae	g__Ferruginibacter	s__	p__Bacteroidetes (UID2591)	364	302	203	93.76	0.49	0	2808996	0	157	157	34318	34318	17891	17891	129409	129409	40.12	1.81	91.86	11	2513	15	286	1	0	0	0	0	1	0	1	37	1
AHFFLLBCXY_R64F2O4MI6VG7YUR_L2.220	AS-MESO-OLR.220	Activated sludge	Mesocosm	OLR	d__Bacteria	p__Bacteroidota	c__Bacteroidia	o__Chitinophagales	f__Chitinophagaceae	g__Ferruginibacter	s__	p__Bacteroidetes (UID2591)	364	303	203	73.54	1.48	100	2642183	0	476	476	6087	6087	5550	5550	25827	25827	50.42	1.52	92.43	11	2716	80	220	3	0	0	0	0	0	0	0	25	0
AHFFLLBCXY_R64F2O4MI6VG7YUR_L2.222	AS-MESO-OLR.222	Activated sludge	Mesocosm	OLR	d__Bacteria	p__Verrucomicrobiota	c__Verrucomicrobiae	o__Opitutales	f__Opitutaceae	g__UBA6669	s__	k__Bacteria (UID2982)	88	227	146	84.93	0.68	0	3773196	0	349	349	14355	14355	10811	10811	82551	82551	59.1	1.95	91.42	11	3354	32	194	1	0	0	0	0	0	0	0	33	1
AHFFLLBCXY_R64F2O4MI6VG7YUR_L2.224	AS-MESO-OLR.224	Activated sludge	Mesocosm	OLR	d__Bacteria	p__Proteobacteria	c__Alphaproteobacteria	o__Micavibrionales	f__UBA2400	g__	s__	c__Alphaproteobacteria (UID3305)	564	349	230	50.86	0.74	0	1161510	0	196	196	6652	6652	5926	5926	20321	20321	46.38	2.12	89.49	11	1261 1	69	177	3	0	0	0	0	0	0	0	24	0
AHFFLLBCXY_R64F2O4MI6VG7YUR_L2.227	AS-MESO-OLR.227	Activated sludge	Mesocosm	OLR	d__Bacteria	p__Proteobacteria	c__Gammaproteobacteria	o__Burkholderiales	f__Burkholderiaceae	g__Rubrivivax	s__	o__Burkholderiales (UID4000)	193	426	214	85.87	0.89	25	3699439	0	525	525	8349	8349	7046	7046	34495	34495	71.28	2	90.75	11	3733	48	374	4	0	0	0	1	0	0	0	35	1
AHFFLLBCXY_R64F2O4MI6VG7YUR_L2.211	AS-MESO-OLR.211	Activated sludge	Mesocosm	OLR	d__Bacteria	p__Bacteroidota	c__Bacteroidia	o__AKYH767-A	f__OLB10	g__OLB10	s__OLB10 sp002455375	p__Bacteroidetes (UID2605)	350	316	210	97.38	2.22	66.67	3018535	0	158	158	30330	30330	19104	19104	136327	136327	36.97	1.63	92.97	11	2570	23	287	6	0	0	0	1	0	0	0	32	0
ESw5INH32.86	AS-MICRO-3CA.86	Activated sludge	Microcosm	3CA	d__Bacteria	p__Actinobacteriota	c__Actinobacteria	o__Actinomycetales	f__Dermatophilaceae	g__Phycicoccus	s__	o__Actinomycetales (UID1663)	488	309	185	90.35	1.62	25	3445044	0	160	160	33716	33716	21531	21531	94989	94989	70.76	1.32	89.83	11	3145	34	271	4	0	0	0	0	0	0	0	46	2
AHFFLLBCXY_R64F2O4MI6VG7YUR_L2.231	AS-MESO-OLR.231	Activated sludge	Mesocosm	OLR	d__Bacteria	p__Firmicutes_A	c__Clostridia	o__Peptostreptococcales	f__Filifactoraceae	g__Proteocatella	s__	o__Clostridiales (UID1120)	304	250	143	62.58	0	0	1207101	0	195	195	6809	6809	6190	6190	28348	28348	40.97	2.4	91.65	11	1271 1	4	146	0	0	0	0	0	0	0	0	6	0
AHFFLLBCXY_R64F2O4MI6VG7YUR_L2.349	AS-MESO-OLR.349	Activated sludge	Mesocosm	OLR	d__Bacteria	p__Proteobacteria	c__Gammaproteobacteria	o__Xanthomonadales	f__Xanthomonadaceae	g__	s__	f__Xanthomonadaceae (UID4214)	55	659	290	95.38	2.53	18.75	3046647	0	162	162	34905	34905	18806	18806	127426	127426	68.43	1.55	91.89	11	2676	43	600	16	0	0	0	0	0	0	0	41	2
AHFFLLBCXY_R64F2O4MI6VG7YUR_L2.234	AS-MESO-OLR.234	Activated sludge	Mesocosm	OLR	d__Bacteria	p__Patescibacteria	c__Paceibacteria	o__UBA9983_A	f__UBA9973	g__UBA4124	s__	k__Bacteria (UID2329)	174	149	89	68.21	0	0	503790	0	56	56	12398	12398	8996	8996	26296	26296	37.28	1.52	92.1	11	605	37	112	0	0	0	0	0	0	0	0	31	0
AHFFLLBCXY_R64F2O4MI6VG7YUR_L2.235	AS-MESO-OLR.235	Activated sludge	Mesocosm	OLR	d__Bacteria	p__Actinobacteriota	c__Actinobacteria	o__Actinomycetales	f__Dermatophilaceae	g__GCA-2748155	s__	o__Actinomycetales (UID1663)	488	310	185	78.06	3.03	28.57	2876217	0	462	462	7443	7443	6225	6225	26270	26270	68.44	2.34	91.42	11	3006	84	219	7	0	0	0	0	0	0	0	31	3
AHFFLLBCXY_R64F2O4MI6VG7YUR_L2.24	AS-MESO-OLR.24	Activated sludge	Mesocosm	OLR	d__Bacteria	p__Bacteroidota	c__Bacteroidia	o__Bacteroidales	f__Paludibacteraceae	g__	s__	k__Bacteria (UID2569)	434	278	186	73.47	0.82	33.33	1855372	0	343	343	6075	6075	5409	5409	30087	30087	34.38	1.48	90.93	11	1791	71	204	3	0	0	0	0	0	0	0	25	0
140613_D00172_0128_AH9FB3ADXX.295	AS-MESO-3CA.295	Activated sludge	Mesocosm	3CA	d__Bacteria	p__Actinobacteriota	c__Actinobacteria	o__Actinomycetales	f__Dermatophilaceae	g__Kineosphaera	s__	o__Actinomycetales (UID1663)	488	307	182	97.4	1.65	0	4173350	0	163	163	39607	39607	25603	25603	221709	221709	72.39	1.51	88.6	11	3671	8	297	1	1	0	0	0	0	0	0	49	4
AHFFLLBCXY_R64F2O4MI6VG7YUR_L2.241	AS-MESO-OLR.241	Activated sludge	Mesocosm	OLR	d__Bacteria	p__Bacteroidota	c__Bacteroidia	o__Flavobacteriales	f__PHOS-HE28	g__PHOS-HE28	s__	k__Bacteria (UID2569)	434	278	186	83.98	1.61	33.33	3054406	0	445	445	8115	8115	6863	6863	29169	29169	63.21	3.54	91.04	11	2957	71	204	3	0	0	0	1	1	0	0	56	1
AHFFLLBCXY_R64F2O4MI6VG7YUR_L2.242	AS-MESO-OLR.242	Activated sludge	Mesocosm	OLR	d__Bacteria	p__Verrucomicrobiota	c__Verrucomicrobiae	o__Opitutales	f__Opitutaceae	g__UBA6669	s__	k__Bacteria (UID2982)	88	227	146	55.47	1.03	33.33	3121947	0	215	215	26756	26756	14520	14520	83748	83748	62.55	1.91	90.31	11	2675	91	133	3	0	0	0	1	0	0	0	23	1
140613_D00172_0128_AH9FB3ADXX.79	AS-MESO-3CA.79	Activated sludge	Mesocosm	3CA	d__Bacteria	p__Proteobacteria	c__Alphaproteobacteria	o__Rhodobacterales	f__Rhodobacteraceae	g__DSL-40	s__	c__Alphaproteobacteria (UID3337)	468	388	250	98.87	0	0	3902134	0	163	163	37962	37962	23939	23939	140021	140021	72.2	1.88	89.88	11	3914	5	383	0	0	0	0	0	0	0	0	36	0
ESw5INH32.357	AS-MICRO-3CA.357	Activated sludge	Microcosm	3CA	d__Bacteria	p__Bacteroidota	c__Bacteroidia	o__Flavobacteriales	f__PHOS-HE28	g__PHOS-HE28	s__	k__Bacteria (UID2569)	434	278	186	98.66	0.05	100	3604118	0	164	164	33066	33066	21976	21976	220971	220971	62.2	1.62	91.16	11	3075	3	274	1	0	0	0	0	1	0	1	43	1
AHFFLLBCXY_R64F2O4MI6VG7YUR_L2.246	AS-MESO-OLR.246	Activated sludge	Mesocosm	OLR	d__Bacteria	p__Patescibacteria	c__Saccharimonadia	o__Saccharimonadales	f__Saccharimonadaceae	g__	s__	k__Bacteria (UID1453)	901	171	117	59.54	0	0	827653	0	38	38	29379	29379	21780	21780	90347	90347	42.61	1.9	91.49	11	862	64	107	0	0	0	0	1	0	0	1	34	0
AHFFLLBCXY_R64F2O4MI6VG7YUR_L2.249	AS-MESO-OLR.249	Activated sludge	Mesocosm	OLR	d__Bacteria	p__Patescibacteria	c__Saccharimonadia	o__Saccharimonadales	f__Saccharimonadaceae	g__UBA5946	s__	k__Bacteria (UID1452)	924	160	109	50.61	0.92	0	729316	0	85	85	11258	11258	8580	8580	70409	70409	52.05	1.92	89.96	11	809	80	79	1	0	0	0	0	0	0	0	31	0
AHFFLLBCXY_R64F2O4MI6VG7YUR_L2.25	AS-MESO-OLR.25	Activated sludge	Mesocosm	OLR	d__Bacteria	p__Patescibacteria	c__Saccharimonadia	o__Saccharimonadales	f__Saccharimonadaceae	g__	s__	k__Bacteria (UID203)	5449	100	55	63.64	0	0	595312	0	82	82	8159	8159	7259	7259	27260	27260	53.84	1.86	91.7	11	695	60	40	0	0	0	0	0	0	0	0	24	1
AHFFLLBCXY_R64F2O4MI6VG7YUR_L2.251	AS-MESO-OLR.251	Activated sludge	Mesocosm	OLR	d__Bacteria	p__Proteobacteria	c__Gammaproteobacteria	o__Burkholderiales	f__Rhodocyclaceae	g__Dechloromonas	s__	k__Bacteria (UID203)	5449	104	58	57.92	0	0	1449665	0	320	320	4781	4781	4530	4530	20629	20629	59.96	2.19	92.95	11	1648	64	40	0	0	0	0	0	0	0	0	16	1
AHFFLLBCXY_R64F2O4MI6VG7YUR_L2.158	AS-MESO-OLR.158	Activated sludge	Mesocosm	OLR	d__Bacteria	p__Bacteroidota	c__Bacteroidia	o__Chitinophagales	f__Chitinophagaceae	g__Ferruginibacter	s__	p__Bacteroidetes (UID2591)	364	302	203	97.04	0.49	100	3248033	0	166	166	31820	31820	19566	19566	116751	116751	42.8	1.64	89.57	11	2835	7	294	1	0	0	0	1	0	0	0	34	0
140613_D00172_0128_AH9FB3ADXX.223	AS-MESO-3CA.223	Activated sludge	Mesocosm	3CA	d__Bacteria	p__Chloroflexota	c__Chloroflexia	o__Thermomicrobiales	f__UBA6265	g__UBA6265	s__	k__Bacteria (UID1452)	924	158	106	90.57	0	0	2660669	0	167	167	30868	30868	15932	15932	167723	167723	57.89	1.01	90.53	11	2595	20	138	0	0	0	0	0	1	0	0	34	1
AHFFLLBCXY_R64F2O4MI6VG7YUR_L2.254	AS-MESO-OLR.254	Activated sludge	Mesocosm	OLR	d__Bacteria	p__Proteobacteria	c__Gammaproteobacteria	o__Burkholderiales	f__Rhodocyclaceae	g__Thauera	s__Thauera aminoaromatica	f__Rhodocyclaceae (UID3972)	30	540	241	80.52	2.28	83.33	3354779	0	340	340	14637	14637	9866	9866	77010	77010	69.23	2.34	91.12	11	3269 1	9	419	12	0	0	0	0	0	0	0	30	1
AHFFLLBCXY_R64F2O4MI6VG7YUR_L2.255	AS-MESO-OLR.255	Activated sludge	Mesocosm	OLR	d__Bacteria	p__Bacteroidota	c__Ignavibacteria	o__Ignavibacteriales	f__Ignavibacteriaceae_A	g__UTCHB3	s__	k__Bacteria (UID2570)	433	270	179	60.78	0.28	100	2202694	0	459	459	4890	4890	4798	4798	19735	19735	42.42	1.68	92.79	11	2165	87	182	1	0	0	0	0	0	0	0	24	1
AHFFLLBCXY_R64F2O4MI6VG7YUR_L2.147	AS-MESO-OLR.147	Activated sludge	Mesocosm	OLR	d__Bacteria	p__Bacteroidota	c__Bacteroidia	o__NS11-12g	f__UKL13-3	g__UBA6183	s__	p__Bacteroidetes (UID2605)	350	316	210	96.33	0	0	2474386	0	167	167	24948	24948	14816	14816	114722	114722	33.61	1.83	93.25	11	2192	10	306	0	0	0	0	0	0	0	0	31	0
AHFFLLBCXY_R64F2O4MI6VG7YUR_L2.261	AS-MESO-OLR.261	Activated sludge	Mesocosm	OLR	d__Bacteria	p__Actinobacteriota	c__Actinobacteria	o__Mycobacteriales	f__Nakamurellaceae	g__Nakamurella	s__	o__Actinomycetales (UID1802)	274	387	213	57.66	5.89	4.55	3639489	0	660	660	6101	6101	5514	5514	44088	44088	71.35	1.8	90.34	11	3765 1	71	196	19	1	0	0	0	0	0	0	28	1
140613_D00172_0128_AH9FB3ADXX.390	AS-MESO-3CA.390	Activated sludge	Mesocosm	3CA	d__Bacteria	p__Bacteroidota	c__Ignavibacteria	o__SJA-28	f__B-1AR	g__	s__	k__Bacteria (UID2570)	433	273	183	92.08	1.64	25	3072799	0	169	169	31796	31796	18182	18182	106324	106324	39.22	0.9	90.88	11	2665	17	252	4	0	0	0	0	0	0	0	40	1
AHFFLLBCXY_R64F2O4MI6VG7YUR_L2.264	AS-MESO-OLR.264	Activated sludge	Mesocosm	OLR	d__Bacteria	p__Actinobacteriota	c__Actinobacteria	o__	f__	g__	s__	o__Actinomycetales (UID1663)	488	310	185	86.89	1.62	0	2166478	0	131	131	22669	22669	16538	16538	118771	118771	63.2	1.79	87.98	11	1993	38	269	3	0	0	0	1	0	0	0	42	0
mFMbES.114	AS-MICRO-OLR.114	Activated sludge	Microcosm	OLR	d__Bacteria	p__Proteobacteria	c__Gammaproteobacteria	o__Steroidobacterales	f__Steroidobacteraceae	g__	s__	c__Gammaproteobacteria (UID4202)	67	481	276	94.4	3.82	14.29	3851470	0	169	169	69559	69559	22789	22789	266445	266445	63.89	1.24	93.52	11	3596	44	427	8	2	0	0	0	0	0	0	41	0
AHFFLLBCXY_R64F2O4MI6VG7YUR_L2.268	AS-MESO-OLR.268	Activated sludge	Mesocosm	OLR	d__Bacteria	p__Proteobacteria	c__Alphaproteobacteria	o__Paracaedibacterales	f__Paracaedibacteraceae	g__	s__	c__Alphaproteobacteria (UID3305)	564	349	230	83.52	0	0	1689153	0	50	50	52561	52561	33783	33783	103688	103688	42.44	2.18	91.97	11	1634	46	303	0	0	0	0	0	0	0	0	37	0
ESw5INH32.228	AS-MICRO-3CA.228	Activated sludge	Microcosm	3CA	d__Bacteria	p__Proteobacteria	c__Gammaproteobacteria	o__Xanthomonadales	f__Xanthomonadaceae	g__	s__	f__Xanthomonadaceae (UID4214)	55	659	290	94.97	0.52	16.67	2658029	0	170	170	21365	21365	15635	15635	71456	71456	67.51	1.4	89.41	11	2433	34	619	6	0	0	0	0	0	0	0	46	4
AHFFLLBCXY_R64F2O4MI6VG7YUR_L2.276	AS-MESO-OLR.276	Activated sludge	Mesocosm	OLR	d__Bacteria	p__Actinobacteriota	c__Actinobacteria	o__Actinomycetales	f__Dermatophilaceae	g__Tetrasphaera_A	s__Tetrasphaera_A jenkinsii	o__Actinomycetales (UID1663)	488	310	185	79.73	0.72	100	2671667	0	331	331	10304	10304	8071	8071	41343	41343	68.7	1.53	92.69	11	2722	72	236	2	0	0	0	0	0	0	0	30	0
AHFFLLBCXY_R64F2O4MI6VG7YUR_L2.277	AS-MESO-OLR.277	Activated sludge	Mesocosm	OLR	d__Bacteria	p__Proteobacteria	c__Alphaproteobacteria	o__Micavibrionales	f__UBA2400	g__UBA2400	s__	k__Bacteria (UID203)	5449	103	57	78.95	0	0	2302262	0	49	49	68455	68455	46984	46984	244178	244178	63.39	1.67	90.34	11	2308	50	53	0	0	0	0	1	0	0	0	41	0
140613_D00172_0128_AH9FB3ADXX.220	AS-MESO-3CA.220	Activated sludge	Mesocosm	3CA	d__Bacteria	p__Actinobacteriota	c__Actinobacteria	o__Actinomycetales	f__Dermatophilaceae	g__GCA-2748155	s__	o__Actinomycetales (UID1663)	488	310	185	92.63	0	0	2996837	0	174	174	24806	24806	17223	17223	91359	91359	70.85	1.51	91.21	11	2805	31	279	0	0	0	0	0	0	0	0	42	0
AHFFLLBCXY_R64F2O4MI6VG7YUR_L2.294	AS-MESO-OLR.294	Activated sludge	Mesocosm	OLR	d__Bacteria	p__Proteobacteria	c__Alphaproteobacteria	o__Acetobacterales	f__Acetobacteraceae	g__	s__	o__Rhodospirillales (UID3754)	63	336	201	83.51	3.21	71.43	2836920	0	280	280	17310	17310	10131	10131	92603	92603	70.87	1.69	93.72	11	2908	51	271	14	0	0	0	0	0	0	0	27	0
AHFFLLBCXY_R64F2O4MI6VG7YUR_L2.164	AS-MESO-OLR.164	Activated sludge	Mesocosm	OLR	d__Bacteria	p__Actinobacteriota	c__Actinobacteria	o__Actinomycetales	f__Dermatophilaceae	g__Phycicoccus	s__	o__Actinomycetales (UID1663)	488	310	185	96.85	0.54	100	3231982	0	174	174	30152	30152	18574	18574	116350	116350	71.28	1.57	91.52	11	2918	8	301	1	0	0	0	0	0	0	0	36	1
140613_D00172_0128_AH9FB3ADXX.254	AS-MESO-3CA.254	Activated sludge	Mesocosm	3CA	d__Bacteria	p__Bacteroidota	c__Ignavibacteria	o__Ignavibacteriales	f__Melioribacteraceae	g__BRH-c32	s__	k__Bacteria (UID2570)	433	270	179	98.04	2.49	28.57	3619067	0	175	175	37773	37773	20680	20680	156682	156682	35.39	11.95	93.57	11	3166	4	259	7	0	0	0	1	0	0	0	42	0
AHFFLLBCXY_R64F2O4MI6VG7YUR_L2.3	AS-MESO-OLR.3	Activated sludge	Mesocosm	OLR	d__Bacteria	p__Proteobacteria	c__Gammaproteobacteria	o__Xanthomonadales	f__Xanthomonadaceae	g__	s__	f__Xanthomonadaceae (UID4214)	55	659	290	84.63	1.74	77.78	2552351	0	300	300	11885	11885	8507	8507	44866	44866	69.1	1.78	92.36	11	2330 1	6	544	9	0	0	0	0	0	0	0	29	1
AHFFLLBCXY_R64F2O4MI6VG7YUR_L2.108	AS-MESO-OLR.108	Activated sludge	Mesocosm	OLR	d__Bacteria	p__Actinobacteriota	c__Actinobacteria	o__Propionibacteriales	f__Propionibacteriaceae	g__Nigerium	s__	o__Actinomycetales (UID1697)	387	330	193	97.41	1.22	50	3186586	0	178	178	28579	28579	17902	17902	176470	176470	71.5	1.7	91.04	11	2958	5	321	4	0	0	0	0	0	0	0	45	2
AHFFLLBCXY_R64F2O4MI6VG7YUR_L2.301	AS-MESO-OLR.301	Activated sludge	Mesocosm	OLR	d__Bacteria	p__Myxococcota	c__Polyangia	o__Polyangiales	f__Polyangiaceae	g__	s__	c__Deltaproteobacteria (UID3216)	83	247	155	77.12	2.74	20	5076590	0	909	909	6172	6172	5584	5584	21736	21736	72.7	1.85	92.78	11	4997	53	189	5	0	0	0	1	0	0	0	31	0
AHFFLLBCXY_R64F2O4MI6VG7YUR_L2.303	AS-MESO-OLR.303	Activated sludge	Mesocosm	OLR	d__Bacteria	p__Proteobacteria	c__Gammaproteobacteria	o__Burkholderiales	f__UBA11063	g__UBA11063	s__	p__Proteobacteria (UID3880)	1495	261	164	70.99	0.61	0	1828739	0	195	195	13857	13857	9378	9378	44173	44173	36.62	1.61	91.63	11	1830	74	186	1	0	0	0	0	0	0	0	32	0
AHFFLLBCXY_R64F2O4MI6VG7YUR_L2.374	AS-MESO-OLR.374	Activated sludge	Mesocosm	OLR	d__Bacteria	p__Proteobacteria	c__Gammaproteobacteria	o__Burkholderiales	f__Burkholderiaceae	g__Alicycliphilus	s__	f__Comamonadaceae (UID4119)	39	693	323	93.92	0.6	50	3653056	0	178	178	37734	37734	20522	20522	105275	105275	67.25	2.17	90.83	11	3448	58	631	4	0	0	0	0	0	0	0	43	2
AHFFLLBCXY_R64F2O4MI6VG7YUR_L2.306	AS-MESO-OLR.306	Activated sludge	Mesocosm	OLR	d__Bacteria	p__Proteobacteria	c__Gammaproteobacteria	o__Burkholderiales	f__Burkholderiaceae	g__Ottowia	s__	o__Burkholderiales (UID4000)	193	427	214	76.16	0.99	0	2436109	0	293	293	11594	11594	8314	8314	45786	45786	69.39	2.17	90.64	11	2444	96	328	3	0	0	0	0	0	0	0	28	0
AHFFLLBCXY_R64F2O4MI6VG7YUR_L2.309	AS-MESO-OLR.309	Activated sludge	Mesocosm	OLR	d__Bacteria	p__Patescibacteria	c__Saccharimonadia	o__Saccharimonadales	f__Saccharimonadaceae	g__	s__	k__Bacteria (UID1453)	901	171	117	55.7	0.08	100	706539	0	76	76	10244	10244	9296	9296	32432	32432	51.71	1.49	90.66	11	766	59	111	1	0	0	0	0	1	0	1	28	0
AHFFLLBCXY_R64F2O4MI6VG7YUR_L2.31	AS-MESO-OLR.31	Activated sludge	Mesocosm	OLR	d__Bacteria	p__Proteobacteria	c__Gammaproteobacteria	o__Burkholderiales	f__Nitrosomonadaceae	g__Nitrosomonas	s__	c__Betaproteobacteria (UID3959)	235	413	209	79.01	1.67	36.36	2473520	0	267	267	11234	11234	9264	9264	50663	50663	49.1	3.15	89.03	11	2473 1	5	299	8	1	0	0	1	0	0	0	21	1
AHFFLLBCXY_R64F2O4MI6VG7YUR_L2.311	AS-MESO-OLR.311	Activated sludge	Mesocosm	OLR	d__Bacteria	p__Bacteroidota	c__Bacteroidia	o__Bacteroidales	f__Tannerellaceae	g__Parabacteroides_A	s__Parabacteroides_A chartae	o__Bacteroidales (UID2621)	198	427	260	80.9	3.03	21.05	2953947	0	503	503	6533	6533	5872	5872	33672	33672	41.5	3.24	90.67	11	2805	78	330	19	0	0	0	0	0	0	0	32	0
AHFFLLBCXY_R64F2O4MI6VG7YUR_L2.312	AS-MESO-OLR.312	Activated sludge	Mesocosm	OLR	d__Bacteria	p__Firmicutes_A	c__Clostridia	o__Clostridiales	f__Clostridiaceae	g__JG1575	s__	o__Clostridiales (UID1375)	50	332	124	72.32	0.42	66.67	2053850	0	282	282	9642	9642	7283	7283	32966	32966	39.72	2.24	84.01	11	1995	67	261	3	1	0	0	2	0	0	0	34	2
AHFFLLBCXY_R64F2O4MI6VG7YUR_L2.314	AS-MESO-OLR.314	Activated sludge	Mesocosm	OLR	d__Bacteria	p__Firmicutes_A	c__Clostridia	o__Peptostreptococcales	f__Fusibacteraceae	g__UBA5201	s__	o__Clostridiales (UID1120)	304	247	141	58.3	1.42	0	1680323	0	376	376	4625	4625	4468	4468	17357	17357	43.14	3	91.63	11	1925 1	12	133	2	0	0	0	0	0	0	0	14	1
ESw5INH32.271	AS-MICRO-3CA.271	Activated sludge	Microcosm	3CA	d__Bacteria	p__Actinobacteriota	c__Acidimicrobiia	o__Microtrichales	f__Microtrichaceae	g__IMCC26207	s__	k__Bacteria (UID1453)	901	171	117	96.58	3.42	0	3635960	0	180	180	41904	41904	20199	20199	134624	134624	69.28	1.77	92.41	11	3478	13	154	4	0	0	0	1	1	1	2	51	4
140613_D00172_0128_AH9FB3ADXX.280	AS-MESO-3CA.280	Activated sludge	Mesocosm	3CA	d__Bacteria	p__Bacteroidota	c__Ignavibacteria	o__Ignavibacteriales	f__Ignavibacteriaceae_A	g__UTCHB3	s__	k__Bacteria (UID2570)	433	270	179	92.85	2.23	0	3422382	0	181	181	37236	37236	18908	18908	119249	119249	46.51	6.4	93.07	11	2902	18	246	6	0	0	0	1	1	1	2	44	1
AHFFLLBCXY_R64F2O4MI6VG7YUR_L2.320	AS-MESO-OLR.320	Activated sludge	Mesocosm	OLR	d__Bacteria	p__Actinobacteriota	c__Actinobacteria	o__Propionibacteriales	f__Propionibacteriaceae	g__	s__	o__Actinomycetales (UID1697)	387	330	193	54.95	1.55	33.33	2425827	0	546	546	4634	4634	4442	4442	24692	24692	69.71	3.12	91.8	11	2651 1	63	164	3	0	0	0	0	0	0	0	24	0
ESw5INH32.193	AS-MICRO-3CA.193	Activated sludge	Microcosm	3CA	d__Bacteria	p__Actinobacteriota	c__Actinobacteria	o__Actinomycetales	f__Actinomycetaceae	g__F0332	s__	p__Actinobacteria (UID1454)	732	205	119	99.16	0	0	3518483	0	181	181	27466	27466	19439	19439	101037	101037	59.14	1.56	87.77	11	3068	2	203	0	0	0	0	0	0	0	0	55	0
140613_D00172_0128_AH9FB3ADXX.204	AS-MESO-3CA.204	Activated sludge	Mesocosm	3CA	d__Bacteria	p__Proteobacteria	c__Alphaproteobacteria	o__Rhodobacterales	f__Rhodobacteraceae	g__Paracoccus	s__	f__Rhodobacteraceae (UID3340)	84	568	330	99.09	1.19	14.29	4040610	0	182	182	46741	46741	22201	22201	187449	187449	66.57	7.48	90.45	11	3909	4	557	7	0	0	0	1	0	1	0	43	2
AHFFLLBCXY_R64F2O4MI6VG7YUR_L2.325	AS-MESO-OLR.325	Activated sludge	Mesocosm	OLR	d__Bacteria	p__Patescibacteria	c__Saccharimonadia	o__Saccharimonadales	f__UBA4665	g__GCA-2746885	s__	k__Bacteria (UID1453)	901	171	117	50.19	3.42	85.71	697638	0	100	100	7990	7990	6976	6976	24641	24641	49.05	1.23	89.5	11	820	72	94	4	1	0	0	0	0	0	0	27	0
AHFFLLBCXY_R64F2O4MI6VG7YUR_L2.326	AS-MESO-OLR.326	Activated sludge	Mesocosm	OLR	d__Bacteria	p__Patescibacteria	c__Saccharimonadia	o__Saccharimonadales	f__Saccharimonadaceae	g__UBA5946	s__	k__Bacteria (UID1452)	924	161	108	62.19	0.93	0	829084	0	52	52	23113	23113	15943	15943	61514	61514	50.86	1.85	92.52	11	830	47	113	1	0	0	0	1	1	1	3	27	0
AHFFLLBCXY_R64F2O4MI6VG7YUR_L2.327	AS-MESO-OLR.327	Activated sludge	Mesocosm	OLR	d__Bacteria	p__Proteobacteria	c__Alphaproteobacteria	o__Acetobacterales	f__Acetobacteraceae	g__	s__	o__Rhodospirillales (UID3754)	63	336	201	68.66	4.89	23.08	3399593	0	563	563	7078	7078	6038	6038	31802	31802	71.04	1.8	92.77	11	3619 1	4	219	13	0	0	0	0	0	0	0	35	1
140613_D00172_0128_AH9FB3ADXX.258	AS-MESO-3CA.258	Activated sludge	Mesocosm	3CA	d__Bacteria	p__Proteobacteria	c__Gammaproteobacteria	o__Burkholderiales	f__Burkholderiaceae	g__SCN-69-89	s__	c__Betaproteobacteria (UID3888)	323	387	234	95.11	1.35	28.57	3394732	0	182	182	25908	25908	18652	18652	73555	73555	69.26	1.62	93.13	11	3299	57	323	7	0	0	0	0	0	0	0	37	2
AHFFLLBCXY_R64F2O4MI6VG7YUR_L2.331	AS-MESO-OLR.331	Activated sludge	Mesocosm	OLR	d__Bacteria	p__Actinobacteriota	c__Actinobacteria	o__Propionibacteriales	f__Propionibacteriaceae	g__Nigerium	s__	k__Bacteria (UID203)	5449	104	58	51.02	1.72	100	2491791	0	401	401	6782	6782	6213	6213	24181	24181	70.78	1.88	92.79	11	2789	66	37	1	0	0	0	0	0	0	0	27	0
AHFFLLBCXY_R64F2O4MI6VG7YUR_L2.332	AS-MESO-OLR.332	Activated sludge	Mesocosm	OLR	d__Bacteria	p__Actinobacteriota	c__Actinobacteria	o__Actinomycetales	f__Dermatophilaceae	g__Austwickia	s__	o__Actinomycetales (UID1663)	488	308	183	87.5	4.37	37.5	3798157	0	463	463	10259	10259	8203	8203	45847	45847	72.11	1.77	89.56	11	3830	47	253	8	0	0	0	0	0	0	0	36	3
AHFFLLBCXY_R64F2O4MI6VG7YUR_L2.338	AS-MESO-OLR.338	Activated sludge	Mesocosm	OLR	d__Bacteria	p__Proteobacteria	c__Alphaproteobacteria	o__Paracaedibacterales	f__UBA11393	g__	s__	c__Alphaproteobacteria (UID3305)	564	349	230	73.38	0.43	100	1221759	0	141	141	11123	11123	8664	8664	42875	42875	43.27	1.42	93.28	11	1282	75	273	0	1	0	0	0	0	0	0	33	0
AHFFLLBCXY_R64F2O4MI6VG7YUR_L2.339	AS-MESO-OLR.339	Activated sludge	Mesocosm	OLR	d__Bacteria	p__Bacteroidota	c__Bacteroidia	o__Bacteroidales	f__Marinilabiliaceae	g__	s__	k__Bacteria (UID2569)	434	275	184	77.73	0	0	2901294	0	450	450	7239	7239	6447	6447	28937	28937	43.04	2.62	89.79	11	2690	83	192	0	0	0	0	0	0	0	0	42	0
AHFFLLBCXY_R64F2O4MI6VG7YUR_L2.340	AS-MESO-OLR.340	Activated sludge	Mesocosm	OLR	d__Bacteria	p__Chloroflexota	c__Anaerolineae	o__	f__	g__	s__	k__Bacteria (UID1452)	924	163	110	68.33	2	0	3629558	0	577	577	6996	6996	6290	6290	115646	115646	65.99	2.59	87.94	11	3127	41	119	3	0	0	0	1	1	1	0	36	2
AHFFLLBCXY_R64F2O4MI6VG7YUR_L2.341	AS-MESO-OLR.341	Activated sludge	Mesocosm	OLR	d__Bacteria	p__Proteobacteria	c__Alphaproteobacteria	o__Rhodobacterales	f__Rhodobacteraceae	g__Paracoccus	s__	f__Rhodobacteraceae (UID3340)	84	568	330	82.88	1.36	40	2974566	0	311	311	13197	13197	9564	9564	57291	57291	69.07	2.05	90.8	11	3026 1	16	447	5	0	0	0	0	0	0	0	31	1
AHFFLLBCXY_R64F2O4MI6VG7YUR_L2.342	AS-MESO-OLR.342	Activated sludge	Mesocosm	OLR	d__Bacteria	p__Proteobacteria	c__Gammaproteobacteria	o__Burkholderiales	f__Rhodocyclaceae	g__UTPRO2	s__	f__Rhodocyclaceae (UID3972)	30	540	241	52.69	2.13	0	1926087	0	351	351	5785	5785	5487	5487	23847	23847	67.02	2.29	92.99	11	2272 2	45	288	7	0	0	0	0	0	0	0	24	0
AHFFLLBCXY_R64F2O4MI6VG7YUR_L2.344	AS-MESO-OLR.344	Activated sludge	Mesocosm	OLR	d__Bacteria	p__Proteobacteria	c__Gammaproteobacteria	o__Burkholderiales	f__Burkholderiaceae	g__Piscinibacter	s__	o__Burkholderiales (UID4000)	193	427	214	64.72	2.9	28.57	2843800	0	581	581	5140	5140	4894	4894	25136	25136	69.91	1.86	93.91	11	3124 1	46	274	7	0	0	0	2	0	0	0	25	0
AHFFLLBCXY_R64F2O4MI6VG7YUR_L2.345	AS-MESO-OLR.345	Activated sludge	Mesocosm	OLR	d__Bacteria	p__Proteobacteria	c__Alphaproteobacteria	o__Rhodobacterales	f__Rhodobacteraceae	g__Gemmobacter	s__	f__Rhodobacteraceae (UID3340)	84	568	330	81.14	1.88	36	3613526	0	520	520	8458	8458	6949	6949	46405	46405	69.45	1.92	91.03	11	3647	87	456	25	0	0	0	0	0	0	0	32	1
AHFFLLBCXY_R64F2O4MI6VG7YUR_L2.346	AS-MESO-OLR.346	Activated sludge	Mesocosm	OLR	d__Bacteria	p__Chloroflexota	c__Anaerolineae	o__Caldilineales	f__Caldilineaceae	g__Caldilinea	s__	k__Bacteria (UID1452)	924	163	110	60.76	6.65	54.55	4895428	0	1017	1017	5050	5050	4813	4813	19142	19142	61.4	2.76	90.77	11	4808	52	100	11	0	0	0	0	0	0	0	28	2
AHFFLLBCXY_R64F2O4MI6VG7YUR_L2.347	AS-MESO-OLR.347	Activated sludge	Mesocosm	OLR	d__Bacteria	p__Chloroflexota	c__Dehalococcoidia	o__UBA2991	f__UBA2991	g__G233	s__	k__Bacteria (UID1452)	924	151	101	74.42	0.99	0	2281840	0	377	377	7052	7052	6052	6052	20118	20118	66.19	1.51	92.11	11	2567	30	120	1	0	0	0	1	1	1	1	38	1
140613_D00172_0128_AH9FB3ADXX.346	AS-MESO-3CA.346	Activated sludge	Mesocosm	3CA	d__Bacteria	p__Proteobacteria	c__Gammaproteobacteria	o__Burkholderiales	f__Burkholderiaceae	g__Rubrivivax	s__	o__Burkholderiales (UID4000)	193	426	214	97.41	1.56	11.11	3958780	0	182	182	43797	43797	21751	21751	172965	172965	70.26	9.1	91.46	11	3721	10	407	9	0	0	0	0	1	0	0	47	0
140613_D00172_0128_AH9FB3ADXX.319	AS-MESO-3CA.319	Activated sludge	Mesocosm	3CA	d__Bacteria	p__Bacteroidota	c__Bacteroidia	o__Chitinophagales	f__Chitinophagaceae	g__Niabella	s__	p__Bacteroidetes (UID2591)	364	301	202	96.78	1.98	25	3393961	0	183	183	28272	28272	18546	18546	125282	125282	38.7	1.64	89.76	11	2920	8	289	4	0	0	0	0	0	0	0	31	1
AHFFLLBCXY_R64F2O4MI6VG7YUR_L2.35	AS-MESO-OLR.35	Activated sludge	Mesocosm	OLR	d__Bacteria	p__Planctomycetota	c__Planctomycetes	o__Isosphaerales	f__Isosphaeraceae	g__	s__	k__Bacteria (UID2565)	2921	141	86	66.64	2.91	66.67	3767751	0	343	343	15531	15531	10984	10984	65340	65340	67.1	1.41	87.22	11	3186	48	90	3	0	0	0	0	0	0	0	37	2
AHFFLLBCXY_R64F2O4MI6VG7YUR_L2.352	AS-MESO-OLR.352	Activated sludge	Mesocosm	OLR	d__Bacteria	p__Firmicutes_A	c__Clostridia	o__Peptostreptococcales	f__Peptostreptococcaceae	g__Peptostreptococcus	s__	o__Clostridiales (UID1120)	304	250	143	79.37	3.5	0	1558070	0	265	265	6658	6658	5879	5879	35726	35726	32.04	2.63	85.79	11	1559	47	198	5	0	0	0	1	0	0	0	21	0
AHFFLLBCXY_R64F2O4MI6VG7YUR_L2.353	AS-MESO-OLR.353	Activated sludge	Mesocosm	OLR	d__Bacteria	p__Actinobacteriota	c__Actinobacteria	o__Propionibacteriales	f__Propionibacteriaceae	g__Micropruina	s__	k__Bacteria (UID203)	5449	104	58	63.95	0.86	100	3075095	0	342	342	12354	12354	8991	8991	45113	45113	71.25	1.45	91.68	11	3078	60	43	1	0	0	0	0	0	0	0	29	0
AHFFLLBCXY_R64F2O4MI6VG7YUR_L2.354	AS-MESO-OLR.354	Activated sludge	Mesocosm	OLR	d__Bacteria	p__Proteobacteria	c__Alphaproteobacteria	o__Micavibrionales	f__	g__	s__	c__Alphaproteobacteria (UID3305)	564	348	229	76.1	2.93	44.44	1916035	0	278	278	9094	9094	6892	6892	37882	37882	60.54	2.62	92.31	11	2106	69	272	6	1	0	0	1	0	1	1	29	0
AHFFLLBCXY_R64F2O4MI6VG7YUR_L2.356	AS-MESO-OLR.356	Activated sludge	Mesocosm	OLR	d__Bacteria	p__Desulfobacterota_A	c__Desulfovibrionia	o__Desulfovibrionales	f__Desulfovibrionaceae	g__Desulfovibrio	s__	c__Deltaproteobacteria (UID3218)	61	284	169	89.2	0.03	0	2902077	0	418	418	8115	8115	6942	6942	29664	29664	58.43	2.93	83.9	11	2727	27	256	1	0	0	0	0	0	0	0	44	0
ESw5INH32.365	AS-MICRO-3CA.365	Activated sludge	Microcosm	3CA	d__Bacteria	p__Acidobacteriota	c__Holophagae	o__Holophagales	f__Holophagaceae	g__	s__	k__Bacteria (UID3187)	2258	185	114	98.25	1.98	50	3309742	0	183	183	32139	32139	18086	18086	113747	113747	71.01	1.83	92.99	11	3085	2	179	4	0	0	0	2	0	0	2	40	0
AHFFLLBCXY_R64F2O4MI6VG7YUR_L2.358	AS-MESO-OLR.358	Activated sludge	Mesocosm	OLR	d__Bacteria	p__Proteobacteria	c__Gammaproteobacteria	o__Steroidobacterales	f__Steroidobacteraceae	g__	s__	p__Proteobacteria (UID3880)	1495	261	164	97.7	3.94	0	3870754	0	184	184	62060	62060	21036	21036	420159	420159	68.26	1.93	94.3	11	3766	37	210	14	0	0	0	2	0	0	1	53	2
ESw5INH32.123	AS-MICRO-3CA.123	Activated sludge	Microcosm	3CA	d__Bacteria	p__Proteobacteria	c__Gammaproteobacteria	o__Burkholderiales	f__Burkholderiaceae	g__Rubrivivax	s__	o__Burkholderiales (UID4000)	193	426	214	96.23	2.5	22.22	4611430	0	184	184	39818	39818	25062	25062	145812	145812	70.7	1.62	91.2	11	4288	34	383	9	0	0	0	0	0	0	0	43	0
ESw5INH32.129	AS-MICRO-3CA.129	Activated sludge	Microcosm	3CA	d__Bacteria	p__Actinobacteriota	c__Actinobacteria	o__Nanopelagicales	f__UBA10799	g__	s__	o__Actinomycetales (UID1663)	488	310	185	95.6	2.16	50	2021879	0	184	184	14385	14385	10988	10988	76414	76414	58.79	0.93	93.88	11	2072	11	295	4	0	0	0	1	0	0	0	45	2
AHFFLLBCXY_R64F2O4MI6VG7YUR_L2.233	AS-MESO-OLR.233	Activated sludge	Mesocosm	OLR	d__Bacteria	p__Actinobacteriota	c__Actinobacteria	o__Propionibacteriales	f__Propionibacteriaceae	g__Nigerium	s__	o__Actinomycetales (UID1697)	387	330	193	94.65	2.2	16.67	3527295	0	185	185	29066	29066	19066	19066	120120	120120	71.21	1.51	92.92	11	3504	13	311	6	0	0	0	0	0	0	0	46	2
AHFFLLBCXY_R64F2O4MI6VG7YUR_L2.324	AS-MESO-OLR.324	Activated sludge	Mesocosm	OLR	d__Bacteria	p__Bacteroidota	c__Bacteroidia	o__Chitinophagales	f__Chitinophagaceae	g__NS-102	s__	p__Bacteroidetes (UID2591)	364	302	203	97.66	3.46	53.85	5438267	0	185	185	64318	64318	29396	29396	326091	326091	42.85	1.25	89.87	11	4631	7	286	7	2	0	0	0	0	1	1	45	2
140613_D00172_0128_AH9FB3ADXX.302	AS-MESO-3CA.302	Activated sludge	Mesocosm	3CA	d__Bacteria	p__Myxococcota	c__Polyangia	o__Polyangiales	f__Sandaracinaceae	g__	s__	c__Deltaproteobacteria (UID3216)	83	247	155	91.08	3.23	0	5149273	0	185	185	63142	63142	27833	27833	288239	288239	71.99	9.32	92.15	11	4179	17	225	5	0	0	0	1	1	1	0	46	1
ESw5INH32.308	AS-MICRO-3CA.308	Activated sludge	Microcosm	3CA	d__Bacteria	p__Proteobacteria	c__Alphaproteobacteria	o__Rhodobacterales	f__Rhodobacteraceae	g__Paracoccus	s__	f__Rhodobacteraceae (UID3340)	84	568	330	97.25	1.06	25	3266841	0	186	186	29217	29217	17563	17563	104895	104895	67.5	2.16	91.44	11	3290	15	549	4	0	0	0	0	0	0	0	46	1
AHFFLLBCXY_R64F2O4MI6VG7YUR_L2.365	AS-MESO-OLR.365	Activated sludge	Mesocosm	OLR	d__Bacteria	p__Patescibacteria	c__Paceibacteria	o__UBA9983_A	f__UBA5272	g__UBA5272	s__	k__Bacteria (UID203)	5449	104	58	83.59	3.45	100	617168	0	10	10	152795	152795	61716	61716	202835	202835	30.13	1.62	88.81	4	588	13	89	2	0	0	0	0	1	1	0	43	1
ESw5INH32.299	AS-MICRO-3CA.299	Activated sludge	Microcosm	3CA	d__Bacteria	p__Proteobacteria	c__Gammaproteobacteria	o__Steroidobacterales	f__Steroidobacteraceae	g__	s__	c__Gammaproteobacteria (UID4202)	67	481	276	91.27	3.33	18.18	3752362	0	187	187	57201	57201	20066	20066	221599	221599	63.89	2.06	93.67	11	3497	40	432	8	1	0	0	1	1	1	0	42	0
AHFFLLBCXY_R64F2O4MI6VG7YUR_L2.90	AS-MESO-OLR.90	Activated sludge	Mesocosm	OLR	d__Bacteria	p__Actinobacteriota	c__Actinobacteria	o__Actinomycetales	f__Dermatophilaceae	g__Austwickia	s__	o__Actinomycetales (UID1663)	488	308	183	95.45	0.68	50	3973253	0	189	189	38453	38453	21022	21022	137305	137305	72.44	1.8	89.93	11	3713	16	290	2	0	0	0	0	1	0	1	44	1
AHFFLLBCXY_R64F2O4MI6VG7YUR_L2.37	AS-MESO-OLR.37	Activated sludge	Mesocosm	OLR	d__Bacteria	p__Patescibacteria	c__Paceibacteria	o__UBA9983_A	f__UBA5272	g__UBA5272	s__	k__Bacteria (UID203)	5449	104	58	80.15	0	0	553615	0	25	25	37306	37306	22144	22144	91229	91229	29.22	1.59	89.34	4	566	16	88	0	0	0	0	0	0	0	0	40	0
AHFFLLBCXY_R64F2O4MI6VG7YUR_L2.370	AS-MESO-OLR.370	Activated sludge	Mesocosm	OLR	d__Bacteria	p__Proteobacteria	c__Gammaproteobacteria	o__Burkholderiales	f__Rhodocyclaceae	g__UTPRO2	s__UTPRO2 sp002066955	f__Rhodocyclaceae (UID3972)	30	540	241	87.7	1.07	75	2687977	0	208	208	22665	22665	12922	12922	230144	230144	66.88	2.33	93.69	11	2844	69	467	4	0	0	0	0	0	0	0	39	0
mFMbES.52	AS-MICRO-OLR.52	Activated sludge	Microcosm	OLR	d__Bacteria	p__Proteobacteria	c__Gammaproteobacteria	o__Xanthomonadales	f__Xanthomonadaceae	g__Thermomonas	s__	f__Xanthomonadaceae (UID4214)	55	659	290	94.7	4.9	63.64	2917419	0	189	189	39175	39175	15436	15436	115515	115515	64.59	1.71	91.46	11	2785	33	586	38	2	0	0	0	0	0	0	61	3
ESw5INH32.184	AS-MICRO-3CA.184	Activated sludge	Microcosm	3CA	d__Bacteria	p__Bacteroidota	c__Bacteroidia	o__NS11-12g	f__UBA955	g__UBA6161	s__	k__Bacteria (UID2570)	433	274	183	96.14	2.48	66.67	2289775	0	191	191	19524	19524	11988	11988	54604	54604	37.77	1.65	93.17	11	2116	12	256	6	0	0	0	1	1	1	1	36	0
AHFFLLBCXY_R64F2O4MI6VG7YUR_L2.373	AS-MESO-OLR.373	Activated sludge	Mesocosm	OLR	d__Bacteria	p__Actinobacteriota	c__Actinobacteria	o__Actinomycetales	f__Dermatophilaceae	g__Tetrasphaera	s__	o__Actinomycetales (UID1663)	488	309	185	80.05	0.81	0	4058540	0	411	411	13773	13773	9874	9874	65364	65364	72.05	2.26	89.65	11	3977	88	219	2	0	0	0	0	0	0	0	42	2
mFMbES.219	AS-MICRO-OLR.219	Activated sludge	Microcosm	OLR	d__Bacteria	p__Bacteroidota	c__Bacteroidia	o__Chitinophagales	f__Saprospiraceae	g__	s__	p__Bacteroidetes (UID2591)	364	302	202	97.52	0.87	0	5341904	0	191	191	45480	45480	27968	27968	162217	162217	55.7	1.66	91.49	11	4172	6	293	3	0	0	0	0	0	0	0	35	0
AHFFLLBCXY_R64F2O4MI6VG7YUR_L2.376	AS-MESO-OLR.376	Activated sludge	Mesocosm	OLR	d__Bacteria	p__Proteobacteria	c__Alphaproteobacteria	o__Rhizobiales	f__Xanthobacteraceae	g__	s__	o__Rhizobiales (UID3642)	107	485	316	75.25	1.82	12.5	3290896	0	512	512	7392	7392	6427	6427	76156	76156	66.83	3.44	88.69	11	3458 1	16	361	8	0	0	0	0	0	0	0	40	2
AHFFLLBCXY_R64F2O4MI6VG7YUR_L2.377	AS-MESO-OLR.377	Activated sludge	Mesocosm	OLR	d__Bacteria	p__Proteobacteria	c__Alphaproteobacteria	o__Micavibrionales	f__Micavibrionaceae	g__Micavibrio_A	s__	c__Alphaproteobacteria (UID3305)	564	349	230	75.65	4.6	78.57	1837803	0	260	260	8118	8118	7068	7068	34520	34520	56.61	1.82	91.51	11	2007	70	265	14	0	0	0	1	0	0	0	27	1
AHFFLLBCXY_R64F2O4MI6VG7YUR_L2.379	AS-MESO-OLR.379	Activated sludge	Mesocosm	OLR	d__Bacteria	p__Proteobacteria	c__Gammaproteobacteria	o__Burkholderiales	f__Burkholderiaceae	g__Alicycliphilus	s__	f__Comamonadaceae (UID4119)	39	693	323	78.83	1.18	44.44	2780684	0	358	358	10832	10832	7767	7767	40847	40847	67.17	2.07	92.19	11	2865 1	74	510	9	0	0	0	0	0	0	0	29	1
140613_D00172_0128_AH9FB3ADXX.203	AS-MESO-3CA.203	Activated sludge	Mesocosm	3CA	d__Bacteria	p__Proteobacteria	c__Alphaproteobacteria	o__Rhizobiales	f__Rhizobiaceae	g__Aquamicrobium_A	s__	o__Rhizobiales (UID3450)	238	513	244	94.32	3.28	53.85	3987308	0	192	192	34353	34353	20767	20767	156773	156773	68.07	1.83	89.45	11	3932	67	433	13	0	0	0	0	0	0	0	45	1
AHFFLLBCXY_R64F2O4MI6VG7YUR_L2.384	AS-MESO-OLR.384	Activated sludge	Mesocosm	OLR	d__Bacteria	p__Gemmatimonadota	c__Gemmatimonadetes	o__Gemmatimonadales	f__Gemmatimonadaceae	g__SCN-70-22	s__SCN-70-22 sp001724275	k__Bacteria (UID2495)	2993	147	91	64.54	2.2	0	3484016	0	658	658	5646	5646	5294	5294	30476	30476	70.32	1.85	91.27	11	3435	69	76	2	0	0	0	0	0	0	0	22	0
AHFFLLBCXY_R64F2O4MI6VG7YUR_L2.39	AS-MESO-OLR.39	Activated sludge	Mesocosm	OLR	d__Bacteria	p__Bacteroidota	c__Bacteroidia	o__Cytophagales	f__Cyclobacteriaceae	g__ELB16-189	s__	k__Bacteria (UID2570)	433	274	183	89.33	0	0	3534808	0	112	112	48683	48683	31560	31560	202404	202404	43.85	0.91	92.83	11	3170	63	211	0	0	0	0	0	0	0	0	36	4
AHFFLLBCXY_R64F2O4MI6VG7YUR_L2.371	AS-MESO-OLR.371	Activated sludge	Mesocosm	OLR	d__Bacteria	p__Gemmatimonadota	c__Gemmatimonadetes	o__Gemmatimonadales	f__Gemmatimonadaceae	g__Gemmatimonas	s__	k__Bacteria (UID2495)	2993	147	91	95.54	2.2	0	3410176	0	192	192	35849	35849	17761	17761	109052	109052	64.29	1.26	92.91	11	3057	5	140	2	0	0	0	0	0	0	0	47	0
ESw5INH32.124	AS-MICRO-3CA.124	Activated sludge	Microcosm	3CA	d__Bacteria	p__Actinobacteriota	c__Actinobacteria	o__Actinomycetales	f__Dermatophilaceae	g__Phycicoccus	s__	o__Actinomycetales (UID1663)	488	310	185	94.32	0.27	100	3267258	0	194	194	29610	29610	16841	16841	192265	192265	68.81	1.44	91.39	11	3075	14	295	1	0	0	0	0	0	0	0	44	1
140613_D00172_0128_AH9FB3ADXX.381	AS-MESO-3CA.381	Activated sludge	Mesocosm	3CA	d__Bacteria	p__Proteobacteria	c__Alphaproteobacteria	o__Rhodobacterales	f__Rhodobacteraceae	g__Paracoccus	s__	f__Rhodobacteraceae (UID3340)	84	568	330	92.94	1.24	85.71	2830018	0	197	197	20856	20856	14365	14365	74377	74377	70.99	1.68	92.28	11	2904	49	512	7	0	0	0	0	0	0	0	41	0
ESw5INH32.161	AS-MICRO-3CA.161	Activated sludge	Microcosm	3CA	d__Bacteria	p__Actinobacteriota	c__Actinobacteria	o__Propionibacteriales	f__Propionibacteriaceae	g__Pseudopropionibacterium	s__	o__Actinomycetales (UID1697)	387	327	191	95.9	1.57	0	2974118	0	197	197	25925	25925	15097	15097	241369	241369	68.41	1.5	90.34	11	2759	9	314	4	0	0	0	0	0	0	0	42	0
AHFFLLBCXY_R64F2O4MI6VG7YUR_L2.47	AS-MESO-OLR.47	Activated sludge	Mesocosm	OLR	d__Bacteria	p__Bacteroidota	c__Bacteroidia	o__Chitinophagales	f__Chitinophagaceae	g__Niabella	s__	p__Bacteroidetes (UID2591)	364	301	202	66.38	0.5	0	2549307	0	474	474	5738	5738	5378	5378	21374	21374	41.68	2.85	88.84	11	2511 1	9	191	1	0	0	0	0	0	0	0	24	1
AHFFLLBCXY_R64F2O4MI6VG7YUR_L2.5	AS-MESO-OLR.5	Activated sludge	Mesocosm	OLR	d__Bacteria	p__Verrucomicrobiota	c__Verrucomicrobiae	o__Opitutales	f__Opitutaceae	g__UBA6669	s__	k__Bacteria (UID2982)	88	227	146	87.49	5.48	30	3960128	0	396	396	14981	14981	10000	10000	87594	87594	59.79	1.61	91.68	11	3428	27	190	10	0	0	0	0	0	0	0	38	1
AHFFLLBCXY_R64F2O4MI6VG7YUR_L2.244	AS-MESO-OLR.244	Activated sludge	Mesocosm	OLR	d__Bacteria	p__Actinobacteriota	c__Actinobacteria	o__Actinomycetales	f__Dermatophilaceae	g__Phycicoccus	s__	o__Actinomycetales (UID1663)	488	310	185	93.38	0.27	0	3034378	0	198	198	25052	25052	15325	15325	223380	223380	68.91	1.36	91.76	11	2832	17	292	1	0	0	0	0	0	0	0	44	2
140613_D00172_0128_AH9FB3ADXX.136	AS-MESO-3CA.136	Activated sludge	Mesocosm	3CA	d__Bacteria	p__Actinobacteriota	c__Actinobacteria	o__Propionibacteriales	f__Propionibacteriaceae	g__Nigerium	s__	o__Actinomycetales (UID1697)	387	330	193	95.16	1.99	25	2929372	0	200	200	24902	24902	14646	14646	79684	79684	71.02	1.38	92.44	11	2966	12	310	8	0	0	0	0	0	0	0	41	1
mFMbES.90	AS-MICRO-OLR.90	Activated sludge	Microcosm	OLR	d__Bacteria	p__Bacteroidota	c__Bacteroidia	o__Chitinophagales	f__Chitinophagaceae	g__JJ008	s__	p__Bacteroidetes (UID2591)	364	302	203	96.06	4.95	92.31	4463523	0	200	200	52748	52748	22317	22317	139866	139866	47.49	1.17	90.87	11	3975	10	281	10	1	0	0	0	0	0	0	39	1
140613_D00172_0128_AH9FB3ADXX.348	AS-MESO-3CA.348	Activated sludge	Mesocosm	3CA	d__Bacteria	p__Proteobacteria	c__Gammaproteobacteria	o__Burkholderiales	f__Burkholderiaceae	g__Rubrivivax	s__	o__Burkholderiales (UID4000)	193	426	214	96.12	2.55	44.44	4434920	0	201	201	35516	35516	22064	22064	185383	185383	70.74	4.26	91.26	11	4138	18	399	9	0	0	0	0	0	0	0	43	0
140613_D00172_0128_AH9FB3ADXX.304	AS-MESO-3CA.304	Activated sludge	Mesocosm	3CA	d__Bacteria	p__Bacteroidota	c__Bacteroidia	o__Chitinophagales	f__Chitinophagaceae	g__Palsa-955	s__	p__Bacteroidetes (UID2591)	364	303	203	92.8	0.74	50	3868318	0	202	202	27647	27647	19150	19150	91994	91994	40.98	1.2	89.01	11	3397	55	246	2	0	0	0	0	0	0	0	36	3
AHFFLLBCXY_R64F2O4MI6VG7YUR_L2.60	AS-MESO-OLR.60	Activated sludge	Mesocosm	OLR	d__Bacteria	p__Firmicutes	c__Bacilli	o__	f__	g__	s__	k__Bacteria (UID2329)	174	149	89	79.03	1.12	0	1025842	0	226	226	4787	4787	4539	4539	15353	15353	28.08	2.27	88.94	11	1145	41	107	1	0	0	0	0	1	0	1	16	0
AHFFLLBCXY_R64F2O4MI6VG7YUR_L2.62	AS-MESO-OLR.62	Activated sludge	Mesocosm	OLR	d__Bacteria	p__Actinobacteriota	c__Actinobacteria	o__Propionibacteriales	f__Propionibacteriaceae	g__Micropruina	s__Micropruina glycogenica	o__Actinomycetales (UID1697)	387	330	193	75.85	0	0	2511983	0	377	377	7820	7820	6663	6663	43889	43889	68.89	1.63	91.04	11	2496	88	242	0	0	0	0	0	0	0	0	25	2
AHFFLLBCXY_R64F2O4MI6VG7YUR_L2.66	AS-MESO-OLR.66	Activated sludge	Mesocosm	OLR	d__Bacteria	p__Proteobacteria	c__Alphaproteobacteria	o__Rhodobacterales	f__Rhodobacteraceae	g__Paracoccus	s__	f__Rhodobacteraceae (UID3340)	84	568	330	82.19	4.75	43.48	2521795	0	277	277	12174	12174	9103	9103	55494	55494	71.17	1.86	92.16	11	2606 1	23	422	23	0	0	0	0	0	0	0	31	2
140613_D00172_0128_AH9FB3ADXX.387	AS-MESO-3CA.387	Activated sludge	Mesocosm	3CA	d__Bacteria	p__Proteobacteria	c__Gammaproteobacteria	o__Competibacterales	f__Competibacteraceae	g__Competibacter	s__Competibacter sp002391525	c__Gammaproteobacteria (UID4267)	119	544	284	91.97	2.33	0	3715364	0	202	202	35945	35945	18392	18392	110965	110965	63.72	2.14	90.69	11	3481	36	499	9	0	0	0	0	0	0	0	37	0
AHFFLLBCXY_R64F2O4MI6VG7YUR_L2.68	AS-MESO-OLR.68	Activated sludge	Mesocosm	OLR	d__Bacteria	p__Patescibacteria	c__Gracilibacteria	o__Absconditabacterales	f__X112	g__	s__	k__Bacteria (UID203)	5449	104	58	78.29	0	0	935542	0	44	44	31959	31959	21262	21262	116267	116267	33.91	1.49	91.71	4	886	14	90	0	0	0	0	1	1	1	1	39	0
AHFFLLBCXY_R64F2O4MI6VG7YUR_L2.69	AS-MESO-OLR.69	Activated sludge	Mesocosm	OLR	d__Bacteria	p__Patescibacteria	c__Gracilibacteria	o__Absconditabacterales	f__	g__	s__	k__Bacteria (UID203)	5449	104	58	64	0.16	100	827357	0	81	81	14088	14088	10214	10214	49201	49201	31.01	1.33	86.73	4	759	26	77	1	0	0	0	0	0	1	1	34	1
AHFFLLBCXY_R64F2O4MI6VG7YUR_L2.7	AS-MESO-OLR.7	Activated sludge	Mesocosm	OLR	d__Bacteria	p__Actinobacteriota	c__Actinobacteria	o__	f__	g__	s__	o__Actinomycetales (UID1663)	488	310	185	88.08	0.54	0	2189741	0	86	86	43217	43217	25462	25462	94838	94838	62.39	2.1	89.92	11	2049	30	279	1	0	0	0	1	0	0	0	46	1
AHFFLLBCXY_R64F2O4MI6VG7YUR_L2.71	AS-MESO-OLR.71	Activated sludge	Mesocosm	OLR	d__Bacteria	p__Proteobacteria	c__Gammaproteobacteria	o__Xanthomonadales	f__SZUA-5	g__	s__	f__Xanthomonadaceae (UID4214)	55	659	290	61.35	2.39	41.67	2997492	0	682	682	4494	4494	4395	4395	13810	13810	68.41	2.05	89.03	11	2986 2	65	382	12	0	0	0	0	0	0	0	18	0
ESw5INH32.53	AS-MICRO-3CA.53	Activated sludge	Microcosm	3CA	d__Bacteria	p__Proteobacteria	c__Alphaproteobacteria	o__Geminicoccales	f__Geminicoccaceae	g__	s__	o__Rhodospirillales (UID3754)	63	336	201	90.28	4.48	10	4577281	0	202	202	38890	38890	22659	22659	141181	141181	69.36	1.84	90.56	11	4387	31	295	10	0	0	0	0	0	0	0	35	0
ESw5INH32.321	AS-MICRO-3CA.321	Activated sludge	Microcosm	3CA	d__Bacteria	p__Bacteroidota	c__Bacteroidia	o__Flavobacteriales	f__Crocinitomicaceae	g__Fluviicola	s__	k__Bacteria (UID2569)	434	277	185	96.22	0.77	66.67	2776767	0	203	203	20522	20522	13678	13678	84832	84832	35.17	1.21	93.14	11	2611	7	267	3	0	0	0	1	0	0	0	29	0
AHFFLLBCXY_R64F2O4MI6VG7YUR_L2.77	AS-MESO-OLR.77	Activated sludge	Mesocosm	OLR	d__Bacteria	p__Proteobacteria	c__Alphaproteobacteria	o__Sphingomonadales	f__Sphingomonadaceae	g__	s__	o__Sphingomonadales (UID3310)	26	569	293	50.36	1.5	50	1194658	0	263	263	4877	4877	4542	4542	13406	13406	61.96	1.73	92.67	11	1355 2	52	309	8	0	0	0	0	0	0	0	19	0
AHFFLLBCXY_R64F2O4MI6VG7YUR_L2.41	AS-MESO-OLR.41	Activated sludge	Mesocosm	OLR	d__Bacteria	p__Bacteroidota	c__Bacteroidia	o__Chitinophagales	f__Chitinophagaceae	g__Niabella	s__	p__Bacteroidetes (UID2591)	364	301	202	97.28	1.49	0	3529171	0	207	207	27391	27391	17049	17049	123346	123346	38.64	2.08	89.64	11	3043	7	291	3	0	0	0	1	1	1	0	41	2
AHFFLLBCXY_R64F2O4MI6VG7YUR_L2.81	AS-MESO-OLR.81	Activated sludge	Mesocosm	OLR	d__Bacteria	p__Patescibacteria	c__Gracilibacteria	o__Absconditabacterales	f__X112	g__	s__	k__Bacteria (UID203)	5449	104	58	75.71	0	0	1145845	0	15	15	124425	124425	76389	76389	204920	204920	36.14	1.13	92.19	4	1058	16	88	0	0	0	0	1	1	1	1	37	0
AHFFLLBCXY_R64F2O4MI6VG7YUR_L2.86	AS-MESO-OLR.86	Activated sludge	Mesocosm	OLR	d__Bacteria	p__Proteobacteria	c__Gammaproteobacteria	o__Burkholderiales	f__Burkholderiaceae	g__	s__	k__Bacteria (UID203)	5449	104	58	81.07	6.74	7.14	2948008	0	507	507	6740	6740	5814	5814	24433	24433	70.09	1.6	91.81	11	3079	17	73	14	0	0	0	0	0	0	0	25	1
ESw5INH32.196	AS-MICRO-3CA.196	Activated sludge	Microcosm	3CA	d__Bacteria	p__Proteobacteria	c__Gammaproteobacteria	o__Burkholderiales	f__Nitrosomonadaceae	g__Nitrosomonas	s__Nitrosomonas europaea	c__Betaproteobacteria (UID3959)	235	414	211	95	1.57	66.67	2350489	0	207	207	15430	15430	11355	11355	46996	46996	50.61	2.65	88.79	11	2314	15	393	6	0	0	0	1	0	0	0	38	0
140613_D00172_0128_AH9FB3ADXX.267	AS-MESO-3CA.267	Activated sludge	Mesocosm	3CA	d__Bacteria	p__Bacteroidota	c__Bacteroidia	o__Chitinophagales	f__Chitinophagaceae	g__Palsa-955	s__	p__Bacteroidetes (UID2591)	364	303	203	95.92	1.11	66.67	3824608	0	208	208	31013	31013	18387	18387	123712	123712	41.16	1.26	89.75	11	3313	14	286	3	0	0	0	0	0	0	0	28	0
140613_D00172_0128_AH9FB3ADXX.173	AS-MESO-3CA.173	Activated sludge	Mesocosm	3CA	d__Bacteria	p__Actinobacteriota	c__Actinobacteria	o__Actinomycetales	f__Dermatophilaceae	g__Phycicoccus	s__	o__Actinomycetales (UID1663)	488	310	185	92.16	1.7	100	2943733	0	209	209	20853	20853	14084	14084	142970	142970	68.96	1.22	91.7	11	2790	24	282	4	0	0	0	0	0	0	0	41	2
AHFFLLBCXY_R64F2O4MI6VG7YUR_L2.93	AS-MESO-OLR.93	Activated sludge	Mesocosm	OLR	d__Bacteria	p__Actinobacteriota	c__Actinobacteria	o__Propionibacteriales	f__Nocardioidaceae	g__Nocardioides	s__	o__Actinomycetales (UID1697)	387	330	193	95.88	5.7	0	4206860	0	312	312	23133	23133	13483	13483	161148	161148	71.04	2.07	90.7	11	4148	16	299	14	1	0	0	0	0	0	0	52	4
AHFFLLBCXY_R64F2O4MI6VG7YUR_L2.96	AS-MESO-OLR.96	Activated sludge	Mesocosm	OLR	d__Bacteria	p__Bacteroidota	c__Bacteroidia	o__Cytophagales	f__Cyclobacteriaceae	g__ELB16-189	s__	o__Cytophagales (UID2936)	47	454	336	50.9	0.6	0	1975544	0	463	463	4259	4259	4266	4266	13171	13171	51.7	2.31	94.24	11	2159 2	47	205	2	0	0	0	0	0	0	0	14	0
AHFFLLBCXY_R64F2O4MI6VG7YUR_L2.99	AS-MESO-OLR.99	Activated sludge	Mesocosm	OLR	d__Bacteria	p__Proteobacteria	c__Alphaproteobacteria	o__Rhodobacterales	f__Rhodobacteraceae	g__Paracoccus	s__	f__Rhodobacteraceae (UID3340)	84	568	330	82.32	3.5	66.67	2819200	0	335	335	11632	11632	8415	8415	55283	55283	68.34	1.85	89.05	11	3007 1	1	449	18	0	0	0	0	0	0	0	30	4
ESw5INH32.1	AS-MICRO-3CA.1	Activated sludge	Microcosm	3CA	d__Bacteria	p__Actinobacteriota	c__Actinobacteria	o__Propionibacteriales	f__Propionibacteriaceae	g__Microlunatus	s__Microlunatus phosphovorus	o__Actinomycetales (UID1697)	387	330	193	79.3	7.25	63.64	4540666	0	433	433	13966	13966	10486	10486	56688	56688	67.41	1.37	90.29	11	4366	79	233	16	2	0	0	0	0	0	0	36	3
ESw5INH32.100	AS-MICRO-3CA.100	Activated sludge	Microcosm	3CA	d__Bacteria	p__Actinobacteriota	c__Actinobacteria	o__Mycobacteriales	f__Mycobacteriaceae	g__Mycolicibacterium	s__	o__Actinomycetales (UID1815)	120	572	265	75.39	4.87	9.38	3701989	0	393	393	13197	13197	9419	9419	70353	70353	68.32	4.46	92.91	11	3804 1	29	415	26	2	0	0	0	0	0	0	34	0
ESw5INH32.105	AS-MICRO-3CA.105	Activated sludge	Microcosm	3CA	d__Bacteria	p__Chloroflexota	c__Anaerolineae	o__SBR1031	f__A4b	g__OLB15	s__	k__Bacteria (UID1452)	924	163	110	72.47	7.58	26.67	4811738	0	865	865	6180	6180	5562	5562	64438	64438	62.74	3.33	88.84	11	4833	35	113	15	0	0	0	1	1	1	0	39	2
ESw5INH32.11	AS-MICRO-3CA.11	Activated sludge	Microcosm	3CA	d__Bacteria	p__Actinobacteriota	c__Actinobacteria	o__Propionibacteriales	f__Propionibacteriaceae	g__Nigerium	s__	o__Actinomycetales (UID1697)	387	330	193	86.61	3.41	10	3046022	0	379	379	10088	10088	8036	8036	50910	50910	71.66	1.84	92.99	11	3207	40	280	10	0	0	0	1	0	0	0	30	0
ESw5INH32.110	AS-MICRO-3CA.110	Activated sludge	Microcosm	3CA	d__Bacteria	p__Proteobacteria	c__Gammaproteobacteria	o__Competibacterales	f__Competibacteraceae	g__	s__	c__Gammaproteobacteria (UID4267)	119	544	284	77.73	3.23	46.67	3477679	0	577	577	6815	6815	6027	6027	31599	31599	61.65	2.56	89.92	11	3562 1	13	418	12	1	0	0	0	0	0	0	26	0
ESw5INH32.111	AS-MICRO-3CA.111	Activated sludge	Microcosm	3CA	d__Bacteria	p__Actinobacteriota	c__Actinobacteria	o__Mycobacteriales	f__Nakamurellaceae	g__Nakamurella	s__	o__Actinomycetales (UID1802)	274	387	213	88.85	3.17	25	5616423	0	522	522	15244	15244	10759	10759	51629	51629	71.86	1.51	90.5	11	5387	43	334	9	1	0	0	1	0	0	0	42	1
140613_D00172_0128_AH9FB3ADXX.232	AS-MESO-3CA.232	Activated sludge	Mesocosm	3CA	d__Bacteria	p__Proteobacteria	c__Gammaproteobacteria	o__Burkholderiales	f__Burkholderiaceae	g__SCN-69-89	s__	c__Betaproteobacteria (UID3888)	323	387	234	96.38	2.07	36.36	3213516	0	209	209	22169	22169	15375	15375	117523	117523	71.47	1.69	92.98	11	3061	41	337	8	1	0	0	1	0	0	0	39	0
ESw5INH32.113	AS-MICRO-3CA.113	Activated sludge	Microcosm	3CA	d__Bacteria	p__Myxococcota	c__Polyangia	o__Polyangiales	f__Polyangiaceae	g__	s__	c__Deltaproteobacteria (UID3216)	83	247	155	88.6	2.9	16.67	6116538	0	72	72	186909	186909	84951	84951	465185	465185	66.43	1.15	91.33	11	5349	19	222	6	0	0	0	1	2	1	2	48	1
ESw5INH32.114	AS-MICRO-3CA.114	Activated sludge	Microcosm	3CA	d__Bacteria	p__Actinobacteriota	c__Actinobacteria	o__Propionibacteriales	f__Propionibacteriaceae	g__Micropruina	s__	o__Actinomycetales (UID1697)	387	330	193	68.75	0.35	0	2752864	0	391	391	8583	8583	7040	7040	54417	54417	71.13	1.78	91.22	11	2859	87	241	2	0	0	0	1	0	0	0	24	0
AHFFLLBCXY_R64F2O4MI6VG7YUR_L2.13	AS-MESO-OLR.13	Activated sludge	Mesocosm	OLR	d__Bacteria	p__Bacteroidota	c__Bacteroidia	o__Chitinophagales	f__Chitinophagaceae	g__NS-102	s__	p__Bacteroidetes (UID2591)	364	302	203	98.52	2.96	62.5	5243333	0	209	209	58820	58820	25087	25087	201152	201152	39.34	1.72	89.66	11	4358	5	289	8	0	0	0	0	0	0	0	43	1
ESw5INH32.116	AS-MICRO-3CA.116	Activated sludge	Microcosm	3CA	d__Bacteria	p__Actinobacteriota	c__Actinobacteria	o__Actinomycetales	f__Micrococcaceae	g__Glutamicibacter	s__	f__Micrococcaceae (UID1623)	39	457	218	87.41	1.59	37.5	3257219	0	312	312	13967	13967	10439	10439	42947	42947	61.49	3.19	88.68	11	3317	71	378	8	0	0	0	1	0	0	0	58	0
ESw5INH32.117	AS-MICRO-3CA.117	Activated sludge	Microcosm	3CA	d__Bacteria	p__Actinobacteriota	c__Actinobacteria	o__Propionibacteriales	f__Propionibacteriaceae	g__Micropruina	s__	o__Actinomycetales (UID1697)	387	330	193	77.24	1.64	80	3651424	0	433	433	11575	11575	8432	8432	61222	61222	70.2	1.96	90.15	11	3609	91	234	5	0	0	0	0	0	0	0	51	1
ESw5INH32.118	AS-MICRO-3CA.118	Activated sludge	Microcosm	3CA	d__Bacteria	p__Actinobacteriota	c__Actinobacteria	o__Propionibacteriales	f__Propionibacteriaceae	g__Nigerium	s__	o__Actinomycetales (UID1697)	387	330	193	88.17	6.69	20	2700457	0	168	168	24713	24713	16074	16074	62171	62171	71.17	1.26	92.63	11	2735	33	274	22	1	0	0	0	0	1	0	47	0
ESw5INH32.40	AS-MICRO-3CA.40	Activated sludge	Microcosm	3CA	d__Bacteria	p__Actinobacteriota	c__Actinobacteria	o__Propionibacteriales	f__Propionibacteriaceae	g__Pseudopropionibacterium	s__	o__Actinomycetales (UID1697)	387	327	191	94.33	2.62	25	3326111	0	209	209	30677	30677	15914	15914	88410	88410	68.34	6.21	90.53	11	3173	26	293	8	0	0	0	0	0	0	0	45	0
AHFFLLBCXY_R64F2O4MI6VG7YUR_L2.253	AS-MESO-OLR.253	Activated sludge	Mesocosm	OLR	d__Bacteria	p__Nitrospirota	c__Nitrospiria	o__Nitrospirales	f__Nitrospiraceae	g__Nitrospira_A	s__	k__Bacteria (UID3187)	2258	181	110	90.06	2.27	0	3381200	0	210	210	26808	26808	16100	16100	148896	148896	59.1	1.67	90.11	11	3310	40	138	3	0	0	0	0	0	0	0	31	0
ESw5INH32.151	AS-MICRO-3CA.151	Activated sludge	Microcosm	3CA	d__Bacteria	p__Actinobacteriota	c__Actinobacteria	o__Mycobacteriales	f__Nakamurellaceae	g__Nakamurella	s__	o__Actinomycetales (UID1802)	274	387	213	93.03	0.63	0	5346219	0	210	210	39013	39013	25458	25458	256770	256770	71.21	1.26	89.55	11	4929	23	362	2	0	0	0	2	0	0	2	45	1
140613_D00172_0128_AH9FB3ADXX.215	AS-MESO-3CA.215	Activated sludge	Mesocosm	3CA	d__Bacteria	p__Verrucomicrobiota	c__Verrucomicrobiae	o__Pedosphaerales	f__Pedosphaeraceae	g__UBA6082	s__	k__Bacteria (UID2982)	88	230	148	95.95	4.22	0	3876206	0	212	212	27890	27890	18283	18283	110821	110821	63.33	1.76	91.55	11	3218	7	216	7	0	0	0	0	0	0	0	40	0
ESw5INH32.125	AS-MICRO-3CA.125	Activated sludge	Microcosm	3CA	d__Bacteria	p__Proteobacteria	c__Gammaproteobacteria	o__Burkholderiales	f__Rhodocyclaceae	g__Thauera	s__Thauera aminoaromatica	f__Rhodocyclaceae (UID3972)	30	540	241	80.53	3.9	76.19	3123713	0	445	445	8541	8541	7019	7019	51373	51373	69.56	2.18	91.79	11	3080 1	23	396	21	0	0	0	0	0	0	0	43	0
mFMbES.93	AS-MICRO-OLR.93	Activated sludge	Microcosm	OLR	d__Bacteria	p__Bacteroidota	c__Bacteroidia	o__Chitinophagales	f__BACL12	g__UBA7236	s__	p__Bacteroidetes (UID2591)	364	303	203	93.54	0	0	3337578	0	212	212	24187	24187	15743	15743	101282	101282	41.47	1.54	92.02	11	2883	16	287	0	0	0	0	0	1	0	0	30	0
AHFFLLBCXY_R64F2O4MI6VG7YUR_L2.134	AS-MESO-OLR.134	Activated sludge	Mesocosm	OLR	d__Bacteria	p__Actinobacteriota	c__Actinobacteria	o__Propionibacteriales	f__Propionibacteriaceae	g__Pseudopropionibacterium	s__	o__Actinomycetales (UID1697)	387	327	191	97.21	1.57	25	3132410	0	214	214	25729	25729	14637	14637	146375	146375	68.32	1.91	90.35	11	2884	6	317	4	0	0	0	1	0	1	1	45	0
mFMbES.192	AS-MICRO-OLR.192	Activated sludge	Microcosm	OLR	d__Bacteria	p__Bacteroidota	c__Bacteroidia	o__Chitinophagales	f__Chitinophagaceae	g__UBA1930	s__	p__Bacteroidetes (UID2591)	364	303	203	95.47	1.84	41.67	2379555	0	215	215	17313	17313	11067	11067	46586	46586	30.59	1.25	91.41	11	2229	17	274	12	0	0	0	1	1	0	1	27	0
AHFFLLBCXY_R64F2O4MI6VG7YUR_L2.115	AS-MESO-OLR.115	Activated sludge	Mesocosm	OLR	d__Bacteria	p__Firmicutes	c__Bacilli	o__	f__	g__	s__	k__Bacteria (UID2329)	174	149	89	95.51	1.69	0	1839864	0	216	216	11214	11214	8517	8517	52548	52548	28.61	1.88	88.99	11	1883	4	143	2	0	0	0	0	0	0	0	27	0
AHFFLLBCXY_R64F2O4MI6VG7YUR_L2.317	AS-MESO-OLR.317	Activated sludge	Mesocosm	OLR	d__Bacteria	p__Bacteroidota	c__Bacteroidia	o__Chitinophagales	f__BACL12	g__UBA7236	s__	p__Bacteroidetes (UID2591)	364	303	203	95.07	0.02	0	3350510	0	217	217	26647	26647	15440	15440	88617	88617	41.48	1.44	91.76	11	2934	10	292	1	0	0	0	1	1	0	1	31	1
ESw5INH32.134	AS-MICRO-3CA.134	Activated sludge	Microcosm	3CA	d__Bacteria	p__Actinobacteriota	c__Actinobacteria	o__Propionibacteriales	f__Propionibacteriaceae	g__Nigerium	s__	o__Actinomycetales (UID1697)	387	330	193	96.11	6.44	13.04	2953514	0	206	206	24783	24783	14337	14337	117322	117322	69.89	1.3	91.35	11	2928	29	286	11	4	0	0	0	0	0	0	41	0
ESw5INH32.136	AS-MICRO-3CA.136	Activated sludge	Microcosm	3CA	d__Bacteria	p__Actinobacteriota	c__Actinobacteria	o__Propionibacteriales	f__Propionibacteriaceae	g__Micropruina	s__	k__Bacteria (UID203)	5449	104	58	62.38	1.72	100	3564288	0	342	342	13532	13532	10421	10421	60259	60259	68.66	1.32	89.94	11	3552	62	41	1	0	0	0	0	0	0	0	34	0
AHFFLLBCXY_R64F2O4MI6VG7YUR_L2.300	AS-MESO-OLR.300	Activated sludge	Mesocosm	OLR	d__Bacteria	p__Bacteroidota	c__Bacteroidia	o__Chitinophagales	f__LD1	g__UBA7692	s__	p__Bacteroidetes (UID2591)	364	303	203	92.42	1.23	33.33	2816412	0	218	218	18891	18891	12919	12919	79243	79243	37	1.25	92.63	11	2553	18	282	3	0	0	0	0	0	0	0	31	1
ESw5INH32.138	AS-MICRO-3CA.138	Activated sludge	Microcosm	3CA	d__Bacteria	p__Patescibacteria	c__Gracilibacteria	o__Absconditabacterales	f__	g__	s__	k__Bacteria (UID203)	5449	104	58	61.93	0	0	895786	0	30	30	57805	57805	29859	29859	158884	158884	31.16	1	86.46	4	786	26	78	0	0	0	0	1	1	1	1	37	0
ESw5INH32.245	AS-MICRO-3CA.245	Activated sludge	Microcosm	3CA	d__Bacteria	p__Actinobacteriota	c__Actinobacteria	o__Actinomycetales	f__Dermatophilaceae	g__Phycicoccus	s__	o__Actinomycetales (UID1663)	488	309	185	94.28	1.51	0	3011405	0	218	218	22291	22291	13813	13813	94340	94340	71.04	1.77	92.59	11	3025	14	289	6	0	0	0	1	0	0	0	48	1
140613_D00172_0128_AH9FB3ADXX.49	AS-MESO-3CA.49	Activated sludge	Mesocosm	3CA	d__Bacteria	p__Actinobacteriota	c__Actinobacteria	o__Actinomycetales	f__Dermatophilaceae	g__GCA-2748155	s__	o__Actinomycetales (UID1663)	488	310	185	95.5	0	0	3138430	0	219	219	20027	20027	14330	14330	128642	128642	69.89	1.23	91.77	11	3011	14	296	0	0	0	0	0	0	0	0	44	0
ESw5INH32.140	AS-MICRO-3CA.140	Activated sludge	Microcosm	3CA	d__Bacteria	p__Proteobacteria	c__Gammaproteobacteria	o__Burkholderiales	f__Rhodocyclaceae	g__	s__	f__Rhodocyclaceae (UID3972)	30	540	241	93.03	8.02	11.11	4218238	0	264	264	43806	43806	15978	15978	193725	193725	64.65	2.33	90.23	11	4124	39	460	39	2	0	0	0	0	0	0	42	1
AHFFLLBCXY_R64F2O4MI6VG7YUR_L2.23	AS-MESO-OLR.23	Activated sludge	Mesocosm	OLR	d__Bacteria	p__Firmicutes_A	c__Clostridia	o__Peptostreptococcales	f__Filifactoraceae	g__Acetoanaerobium	s__Acetoanaerobium noterae	o__Clostridiales (UID1120)	304	250	143	97.06	2.8	75	2603791	0	221	221	17732	17732	11781	11781	103443	103443	33.84	5.61	90.33	11	2580	5	241	4	0	0	0	0	0	0	0	20	1
ESw5INH32.143	AS-MICRO-3CA.143	Activated sludge	Microcosm	3CA	d__Bacteria	p__Actinobacteriota	c__Actinobacteria	o__Propionibacteriales	f__Propionibacteriaceae	g__Micropruina	s__	o__Actinomycetales (UID1697)	387	330	193	79.95	3.02	63.64	3314736	0	410	410	10236	10236	8084	8084	42405	42405	71.09	1.64	90.51	11	3294	82	239	8	1	0	0	0	0	0	0	33	3
AHFFLLBCXY_R64F2O4MI6VG7YUR_L2.295	AS-MESO-OLR.295	Activated sludge	Mesocosm	OLR	d__Bacteria	p__Proteobacteria	c__Alphaproteobacteria	o__Rhizobiales	f__Xanthobacteraceae	g__Nitrobacter	s__	f__Bradyrhizobiaceae (UID3695)	47	693	296	97.31	1.03	50	3291060	0	221	221	21818	21818	14891	14891	68552	68552	61.95	2.43	84.03	11	3180	17	666	10	0	0	0	0	0	0	0	49	2
140613_D00172_0128_AH9FB3ADXX.225	AS-MESO-3CA.225	Activated sludge	Mesocosm	3CA	d__Bacteria	p__Proteobacteria	c__Gammaproteobacteria	o__Burkholderiales	f__Palsa-1005	g__	s__	c__Betaproteobacteria (UID3971)	223	425	211	93.54	0	0	2848987	0	222	222	19391	19391	12833	12833	85449	85449	66.09	1.79	90.86	11	2630	19	406	0	0	0	0	0	0	0	0	38	0
ESw5INH32.182	AS-MICRO-3CA.182	Activated sludge	Microcosm	3CA	d__Bacteria	p__Bacteroidota	c__Bacteroidia	o__Chitinophagales	f__Chitinophagaceae	g__Ferruginibacter	s__	p__Bacteroidetes (UID2591)	364	302	203	96.17	1.81	83.33	3027453	0	222	222	24075	24075	13637	13637	107393	107393	40.11	1.58	91.77	11	2769	13	279	9	1	0	0	0	0	0	0	40	0
ESw5INH32.139	AS-MICRO-3CA.139	Activated sludge	Microcosm	3CA	d__Bacteria	p__Proteobacteria	c__Gammaproteobacteria	o__Burkholderiales	f__Palsa-1005	g__PALSA-1003	s__	c__Betaproteobacteria (UID3971)	223	425	211	94.73	2.04	25	3808865	0	223	223	25752	25752	17080	17080	133494	133494	68.49	1.64	91.75	11	3572	16	401	8	0	0	0	0	0	0	0	38	1
AHFFLLBCXY_R64F2O4MI6VG7YUR_L2.15	AS-MESO-OLR.15	Activated sludge	Mesocosm	OLR	d__Bacteria	p__Bacteroidota	c__Bacteroidia	o__Chitinophagales	f__Chitinophagaceae	g__JJ008	s__	p__Bacteroidetes (UID2591)	364	302	203	92.86	1.48	66.67	3036390	0	224	224	21112	21112	13555	13555	94336	94336	38.38	1.39	91.7	11	2801	16	283	3	0	0	0	0	1	0	1	40	1
ESw5INH32.150	AS-MICRO-3CA.150	Activated sludge	Microcosm	3CA	d__Bacteria	p__Actinobacteriota	c__Actinobacteria	o__Actinomycetales	f__Dermatophilaceae	g__Phycicoccus	s__	k__Bacteria (UID203)	5449	104	58	96.71	5.75	20	3899717	0	159	159	37416	37416	24526	24526	99345	99345	69.31	1.11	91.04	11	3681	12	77	15	0	0	0	1	0	0	0	48	2
ESw5INH32.127	AS-MICRO-3CA.127	Activated sludge	Microcosm	3CA	d__Bacteria	p__Proteobacteria	c__Alphaproteobacteria	o__Rhodobacterales	f__Rhodobacteraceae	g__NCEA01	s__	f__Rhodobacteraceae (UID3340)	84	568	330	97.15	0.91	25	3705969	0	224	224	27413	27413	16544	16544	121065	121065	69.29	1.63	91.45	11	3755	12	548	8	0	0	0	0	0	0	0	38	0
ESw5INH32.152	AS-MICRO-3CA.152	Activated sludge	Microcosm	3CA	d__Bacteria	p__Proteobacteria	c__Gammaproteobacteria	o__Burkholderiales	f__Rhodocyclaceae	g__Thauera	s__	f__Rhodocyclaceae (UID3972)	30	540	241	90.28	9.85	79.25	3463375	0	496	496	8211	8211	6982	6982	37679	37679	69.27	2.32	91.67	11	3529	52	445	38	5	0	0	1	0	0	0	49	0
ESw5INH32.153	AS-MICRO-3CA.153	Activated sludge	Microcosm	3CA	d__Bacteria	p__Proteobacteria	c__Gammaproteobacteria	o__Burkholderiales	f__Burkholderiaceae	g__Rubrivivax	s__	o__Burkholderiales (UID4000)	193	426	214	86.51	1.56	71.43	3634481	0	501	501	8846	8846	7254	7254	47865	47865	71.56	1.97	90.83	11	3637	52	367	7	0	0	0	0	1	0	1	39	1
ESw5INH32.154	AS-MICRO-3CA.154	Activated sludge	Microcosm	3CA	d__Bacteria	p__Actinobacteriota	c__Thermoleophilia	o__Solirubrobacterales	f__70-9	g__67-14	s__	p__Actinobacteria (UID1454)	732	199	116	86.68	0	0	2476398	0	238	238	14999	14999	10405	10405	79950	79950	65.69	3.27	92.71	11	2470	22	177	0	0	0	0	0	1	1	1	42	0
ESw5INH32.157	AS-MICRO-3CA.157	Activated sludge	Microcosm	3CA	d__Bacteria	p__Actinobacteriota	c__Actinobacteria	o__Propionibacteriales	f__Propionibacteriaceae	g__Fen-668	s__	o__Actinomycetales (UID1697)	387	330	193	89.9	3.02	50	2856683	0	233	233	18911	18911	12260	12260	70210	70210	67.07	1.13	92.19	11	2806	28	292	10	0	0	0	1	0	0	0	45	1
ESw5INH32.158	AS-MICRO-3CA.158	Activated sludge	Microcosm	3CA	d__Bacteria	p__Proteobacteria	c__Gammaproteobacteria	o__Burkholderiales	f__Rhodocyclaceae	g__Dechloromonas	s__	c__Betaproteobacteria (UID3971)	223	425	211	86.03	7.56	42.5	3098477	0	415	415	9804	9804	7466	7466	36584	36584	65.42	2.9	92.57	11	3384	77	312	34	2	0	0	0	1	0	0	40	1
ESw5INH32.16	AS-MICRO-3CA.16	Activated sludge	Microcosm	3CA	d__Bacteria	p__Patescibacteria	c__Paceibacteria	o__UBA9983_A	f__UBA5272	g__UBA5272	s__	k__Bacteria (UID209)	5443	105	59	58.45	1.69	0	511346	0	33	33	28601	28601	15495	15495	65082	65082	28.15	3.31	89.36	11	511	41	63	1	0	0	0	0	1	0	0	32	0
ESw5INH32.229	AS-MICRO-3CA.229	Activated sludge	Microcosm	3CA	d__Bacteria	p__Bacteroidota	c__Ignavibacteria	o__Ignavibacteriales	f__Ignavibacteriaceae_A	g__UTCHB3	s__	k__Bacteria (UID2570)	433	270	179	91.62	1.12	50	3147763	0	226	226	20386	20386	13928	13928	75555	75555	46.26	1.75	93.45	11	2735	20	248	2	0	0	0	1	1	1	0	43	0
ESw5INH32.163	AS-MICRO-3CA.163	Activated sludge	Microcosm	3CA	d__Bacteria	p__Proteobacteria	c__Gammaproteobacteria	o__Competibacterales	f__Competibacteraceae	g__Competibacter	s__	c__Gammaproteobacteria (UID4267)	119	544	284	63.37	3.02	64.29	2240801	0	433	433	5577	5577	5175	5175	21776	21776	58.97	2.04	89.93	11	2380 1	61	369	14	0	0	0	0	0	0	0	31	0
ESw5INH32.164	AS-MICRO-3CA.164	Activated sludge	Microcosm	3CA	d__Bacteria	p__Patescibacteria	c__Saccharimonadia	o__Saccharimonadales	f__Saccharimonadaceae	g__UBA5946	s__	k__Bacteria (UID1452)	924	151	101	54.06	0	0	764742	0	87	87	10138	10138	8790	8790	54568	54568	52.09	2.75	89.93	11	882	60	91	0	0	0	0	1	0	0	1	29	1
mFMbES.115	AS-MICRO-OLR.115	Activated sludge	Microcosm	OLR	d__Bacteria	p__Proteobacteria	c__Gammaproteobacteria	o__Burkholderiales	f__Nitrosomonadaceae	g__Nitrosomonas	s__	c__Betaproteobacteria (UID3959)	235	413	209	94.52	1.2	25	2958805	0	226	226	20206	20206	13092	13092	96105	96105	42.86	2.37	90.1	11	2916	17	392	4	0	0	0	0	0	0	0	41	1
ESw5INH32.371	AS-MICRO-3CA.371	Activated sludge	Microcosm	3CA	d__Bacteria	p__Bacteroidota	c__Bacteroidia	o__Chitinophagales	f__Chitinophagaceae	g__JJ008	s__	p__Bacteroidetes (UID2591)	364	302	203	91.5	1.97	75	3008076	0	227	227	21731	21731	13251	13251	87516	87516	38.3	1.45	91.82	11	2813	24	274	4	0	0	0	0	1	0	1	33	0
140613_D00172_0128_AH9FB3ADXX.58	AS-MESO-3CA.58	Activated sludge	Mesocosm	3CA	d__Bacteria	p__Chloroflexota	c__Anaerolineae	o__	f__	g__	s__	k__Bacteria (UID1452)	924	163	110	93.64	1.09	0	4767107	0	230	230	30975	30975	20726	20726	103950	103950	62.33	1.72	90	11	4051	8	153	2	0	0	0	0	0	0	0	44	1
mFMbES.220	AS-MICRO-OLR.220	Activated sludge	Microcosm	OLR	d__Bacteria	p__Actinobacteriota	c__Actinobacteria	o__Propionibacteriales	f__Propionibacteriaceae	g__Propionicicella	s__	o__Actinomycetales (UID1697)	387	330	193	95.68	0.52	100	2792348	0	231	231	17781	17781	12088	12088	89622	89622	68.73	1.36	91.24	11	2683	13	316	1	0	0	0	0	0	0	0	36	1
ESw5INH32.177	AS-MICRO-3CA.177	Activated sludge	Microcosm	3CA	d__Bacteria	p__Actinobacteriota	c__Actinobacteria	o__Propionibacteriales	f__Propionibacteriaceae	g__	s__	o__Actinomycetales (UID1697)	387	330	193	86.99	1.21	50	3232167	0	262	262	19435	19435	12336	12336	62297	62297	69.99	1.53	90.83	11	3144	40	286	4	0	0	0	1	0	0	0	41	7
ESw5INH32.179	AS-MICRO-3CA.179	Activated sludge	Microcosm	3CA	d__Bacteria	p__Actinobacteriota	c__Actinobacteria	o__Actinomycetales	f__Beutenbergiaceae	g__	s__	o__Actinomycetales (UID1572)	580	288	173	76.88	0.29	0	2595926	0	476	476	5908	5908	5453	5453	36222	36222	74.24	1.77	90.99	11	2696	55	232	1	0	0	0	0	0	0	0	31	2
ESw5INH32.257	AS-MICRO-3CA.257	Activated sludge	Microcosm	3CA	d__Bacteria	p__Proteobacteria	c__Alphaproteobacteria	o__Rhizobiales	f__Beijerinckiaceae	g__	s__	o__Rhizobiales (UID3654)	92	481	319	95.58	0.1	0	3541762	0	232	232	24113	24113	15266	15266	115691	115691	69.81	1.69	91.7	11	3515	24	456	1	0	0	0	0	1	1	1	45	1
ESw5INH32.180	AS-MICRO-3CA.180	Activated sludge	Microcosm	3CA	d__Bacteria	p__Proteobacteria	c__Gammaproteobacteria	o__Burkholderiales	f__Burkholderiaceae	g__Alicycliphilus	s__	f__Comamonadaceae (UID4119)	39	693	323	77.29	2.93	72.22	3027262	0	473	473	7321	7321	6400	6400	30063	30063	68.12	2.18	92.03	11	3129 1	28	547	18	0	0	0	0	0	0	0	32	0
ESw5INH32.278	AS-MICRO-3CA.278	Activated sludge	Microcosm	3CA	d__Bacteria	p__Actinobacteriota	c__Actinobacteria	o__Actinomycetales	f__Micrococcaceae	g__Glutamicibacter	s__Glutamicibacter soli	f__Micrococcaceae (UID1623)	39	457	218	98.06	2.28	50	3980333	0	232	232	29019	29019	17156	17156	114417	114417	64.06	3.42	87.64	11	3817	7	440	10	0	0	0	2	0	0	0	68	1
ESw5INH32.141	AS-MICRO-3CA.141	Activated sludge	Microcosm	3CA	d__Bacteria	p__Bacteroidota	c__Bacteroidia	o__Flavobacteriales	f__PHOS-HE28	g__PHOS-HE28	s__	k__Bacteria (UID2569)	434	278	186	96.01	1.99	20	3394296	0	233	233	27006	27006	14567	14567	100241	100241	62.89	1.74	89.47	11	3068	10	263	5	0	0	0	0	1	0	0	51	1
ESw5INH32.203	AS-MICRO-3CA.203	Activated sludge	Microcosm	3CA	d__Bacteria	p__Actinobacteriota	c__Actinobacteria	o__Nanopelagicales	f__	g__	s__	o__Actinomycetales (UID1663)	488	310	185	95.6	2.93	25	3040092	0	234	234	19292	19292	12991	12991	69747	69747	73.04	2.08	92.18	11	2968	13	289	8	0	0	0	1	0	1	1	42	1
ESw5INH32.190	AS-MICRO-3CA.190	Activated sludge	Microcosm	3CA	d__Bacteria	p__Patescibacteria	c__Saccharimonadia	o__Saccharimonadales	f__Saccharimonadaceae	g__	s__	k__Bacteria (UID203)	5449	103	57	55.06	0	0	538693	0	86	86	6942	6942	6263	6263	21872	21872	42.13	1.53	91.96	11	623	63	40	0	0	0	0	0	0	0	0	19	0
140613_D00172_0128_AH9FB3ADXX.110	AS-MESO-3CA.110	Activated sludge	Mesocosm	3CA	d__Bacteria	p__Proteobacteria	c__Alphaproteobacteria	o__Rhizobiales	f__Xanthobacteraceae	g__Variibacter	s__	o__Rhizobiales (UID3642)	107	485	316	95.88	3.09	23.53	4137755	0	235	235	25688	25688	17607	17607	82116	82116	65.2	2.1	89.13	11	3990	17	451	17	0	0	0	1	0	0	1	40	0
ESw5INH32.192	AS-MICRO-3CA.192	Activated sludge	Microcosm	3CA	d__Bacteria	p__Myxococcota	c__Polyangia	o__Polyangiales	f__Polyangiaceae	g__Labilithrix	s__	c__Deltaproteobacteria (UID3216)	83	247	155	93.55	7.29	5	9455402	0	702	702	19473	19473	13469	13469	107759	107759	71.26	1.46	93.68	11	9076	10	228	7	1	0	1	0	0	0	0	71	3
AHFFLLBCXY_R64F2O4MI6VG7YUR_L2.194	AS-MESO-OLR.194	Activated sludge	Mesocosm	OLR	d__Bacteria	p__Actinobacteriota	c__Actinobacteria	o__Propionibacteriales	f__Propionibacteriaceae	g__Nigerium	s__	o__Actinomycetales (UID1697)	387	330	193	91.92	1.69	28.57	2914788	0	236	236	18858	18858	12350	12350	93467	93467	69.84	1.59	91.61	11	2939	44	279	7	0	0	0	0	0	0	0	42	0
140613_D00172_0128_AH9FB3ADXX.197	AS-MESO-3CA.197	Activated sludge	Mesocosm	3CA	d__Bacteria	p__Verrucomicrobiota	c__Verrucomicrobiae	o__Opitutales	f__Opitutaceae	g__Lacunisphaera	s__	k__Bacteria (UID2982)	88	230	148	93.2	1.35	0	2779213	0	237	237	18038	18038	11726	11726	69671	69671	66.26	1.9	92.22	11	2595	13	214	3	0	0	0	0	0	0	0	42	0
AHFFLLBCXY_R64F2O4MI6VG7YUR_L2.33	AS-MESO-OLR.33	Activated sludge	Mesocosm	OLR	d__Bacteria	p__Actinobacteriota	c__Actinobacteria	o__Actinomycetales	f__Dermatophilaceae	g__GCA-2748155	s__	o__Actinomycetales (UID1663)	488	310	185	93.7	0.54	100	2815133	0	237	237	16585	16585	11878	11878	58558	58558	70.94	1.53	91.37	11	2711	29	279	2	0	0	0	0	0	0	0	33	0
ESw5INH32.199	AS-MICRO-3CA.199	Activated sludge	Microcosm	3CA	d__Bacteria	p__Actinobacteriota	c__Acidimicrobiia	o__Microtrichales	f__Microtrichaceae	g__IMCC26207	s__	k__Bacteria (UID1453)	901	171	117	93.59	6.41	38.46	3320931	0	345	345	14964	14964	9625	9625	94132	94132	71.29	1.78	91.93	11	3300	8	157	4	1	1	0	1	0	0	0	51	6
mFMbES.179	AS-MICRO-OLR.179	Activated sludge	Microcosm	OLR	d__Bacteria	p__Bacteroidota	c__Bacteroidia	o__Chitinophagales	f__Chitinophagaceae	g__NS-102	s__	p__Bacteroidetes (UID2591)	364	302	203	98.28	0.25	0	5056605	0	237	237	36144	36144	21335	21335	178622	178622	39.38	1.99	89.79	11	4203	4	297	1	0	0	0	0	1	1	0	43	1
ESw5INH32.200	AS-MICRO-3CA.200	Activated sludge	Microcosm	3CA	d__Bacteria	p__Chloroflexota	c__Anaerolineae	o__Caldilineales	f__Caldilineaceae	g__	s__	k__Bacteria (UID1452)	924	163	110	58.14	3.18	75	4026052	0	421	421	13890	13890	9563	9563	84179	84179	62.09	2.95	91.67	11	3500	63	96	4	0	0	0	1	0	0	1	21	0
ESw5INH32.311	AS-MICRO-3CA.311	Activated sludge	Microcosm	3CA	d__Bacteria	p__Bacteroidota	c__Bacteroidia	o__Chitinophagales	f__Chitinophagaceae	g__UBA1930	s__	p__Bacteroidetes (UID2591)	364	303	203	91.46	1.11	66.67	2284951	0	240	240	13831	13831	9520	9520	38871	38871	30.69	1.28	91	11	2150	23	277	3	0	0	0	1	1	1	0	34	0
ESw5INH32.202	AS-MICRO-3CA.202	Activated sludge	Microcosm	3CA	d__Bacteria	p__Proteobacteria	c__Gammaproteobacteria	o__Burkholderiales	f__Burkholderiaceae	g__Ottowia	s__	o__Burkholderiales (UID4000)	193	427	214	87.99	0	0	2887583	0	203	203	25538	25538	14224	14224	94119	94119	68.92	2.51	90.43	11	2823	69	358	0	0	0	0	1	0	0	0	34	0
140613_D00172_0128_AH9FB3ADXX.239	AS-MESO-3CA.239	Activated sludge	Mesocosm	3CA	d__Bacteria	p__Proteobacteria	c__Alphaproteobacteria	o__Rhodobacterales	f__Rhodobacteraceae	g__Paracoccus	s__	f__Rhodobacteraceae (UID3340)	84	568	330	91.59	1.11	40	2836000	0	241	241	15618	15618	11767	11767	68656	68656	71.01	2.21	91.99	11	2853	55	508	5	0	0	0	0	0	0	0	39	3
ESw5INH32.204	AS-MICRO-3CA.204	Activated sludge	Microcosm	3CA	d__Bacteria	p__Actinobacteriota	c__Actinobacteria	o__Propionibacteriales	f__Propionibacteriaceae	g__Microlunatus	s__	o__Actinomycetales (UID1697)	387	330	193	74.09	4.25	83.33	3391344	0	477	477	8383	8383	7109	7109	69407	69407	67.98	1.23	91.43	11	3368	92	226	12	0	0	0	0	0	0	0	24	1
ESw5INH32.166	AS-MICRO-3CA.166	Activated sludge	Microcosm	3CA	d__Bacteria	p__Actinobacteriota	c__Actinobacteria	o__Actinomycetales	f__Dermatophilaceae	g__	s__	o__Actinomycetales (UID1663)	488	307	182	92.99	4.52	46.15	4722387	0	242	242	33968	33968	19513	19513	112762	112762	69.3	1.25	88.15	11	4482	29	265	13	0	0	0	1	0	0	0	58	1
ESw5INH32.208	AS-MICRO-3CA.208	Activated sludge	Microcosm	3CA	d__Bacteria	p__Chloroflexota	c__Anaerolineae	o__Anaerolineales	f__UBA6663	g__UBA6663	s__	k__Bacteria (UID1452)	924	163	110	52.47	4.27	0	3137230	0	429	429	9425	9425	7312	7312	39087	39087	66.94	1.61	90.1	11	2928	85	72	5	1	0	0	1	1	1	0	24	0
AHFFLLBCXY_R64F2O4MI6VG7YUR_L2.113	AS-MESO-OLR.113	Activated sludge	Mesocosm	OLR	d__Bacteria	p__Actinobacteriota	c__Actinobacteria	o__Propionibacteriales	f__Propionibacteriaceae	g__Propionicicella	s__	o__Actinomycetales (UID1697)	387	330	193	95.7	0.52	100	2927740	0	243	243	17992	17992	12048	12048	76198	76198	68.64	1.4	91.72	11	2796	15	313	2	0	0	0	0	0	0	0	38	1
ESw5INH32.201	AS-MICRO-3CA.201	Activated sludge	Microcosm	3CA	d__Bacteria	p__Bacteroidota	c__Bacteroidia	o__Chitinophagales	f__LD1	g__UBA7692	s__	p__Bacteroidetes (UID2591)	364	303	203	95.1	0.49	0	2704406	0	244	244	17091	17091	11083	11083	54501	54501	36.86	1.57	92.6	11	2458	15	287	1	0	0	0	0	0	0	0	28	1
140613_D00172_0128_AH9FB3ADXX.185	AS-MESO-3CA.185	Activated sludge	Mesocosm	3CA	d__Bacteria	p__Bacteroidota	c__Kapabacteria	o__Kapabacteriales	f__GCA-002839825	g__	s__	k__Bacteria (UID2570)	433	273	183	91.59	0	0	2431898	0	245	245	12932	12932	9926	9926	61355	61355	30.3	1.78	91.98	11	2230	19	254	0	0	0	0	0	1	0	1	33	0
140613_D00172_0128_AH9FB3ADXX.122	AS-MESO-3CA.122	Activated sludge	Mesocosm	3CA	d__Bacteria	p__Actinobacteriota	c__Actinobacteria	o__Actinomycetales	f__Dermatophilaceae	g__	s__	o__Actinomycetales (UID1663)	488	307	182	97.89	1.1	50	3181063	0	247	247	19832	19832	12878	12878	77981	77981	73.84	1.91	88.95	11	2957	7	298	2	0	0	0	0	0	0	0	47	0
140613_D00172_0128_AH9FB3ADXX.397	AS-MESO-3CA.397	Activated sludge	Mesocosm	3CA	d__Bacteria	p__Bacteroidota	c__Bacteroidia	o__Chitinophagales	f__Chitinophagaceae	g__Niabella	s__	p__Bacteroidetes (UID2591)	364	301	202	96.04	0.99	100	3453498	0	247	247	23210	23210	13981	13981	81971	81971	45.02	1.89	89.34	11	2968	12	287	2	0	0	0	0	0	0	0	33	0
140613_D00172_0128_AH9FB3ADXX.39	AS-MESO-3CA.39	Activated sludge	Mesocosm	3CA	d__Bacteria	p__Bacteroidota	c__Bacteroidia	o__Flavobacteriales	f__PHOS-HE28	g__PHOS-HE28	s__	k__Bacteria (UID2569)	434	278	186	95.16	0.65	100	3256781	0	248	248	19249	19249	13132	13132	56209	56209	62.31	1.47	91.18	11	2926	10	266	2	0	0	0	0	0	0	0	38	0
ESw5INH32.217	AS-MICRO-3CA.217	Activated sludge	Microcosm	3CA	d__Bacteria	p__Actinobacteriota	c__Actinobacteria	o__Propionibacteriales	f__Propionibacteriaceae	g__Propionicicella	s__	o__Actinomycetales (UID1697)	387	330	193	95.21	5.26	78.57	3181420	0	308	308	16601	16601	10329	10329	66153	66153	68.57	1.69	91.04	11	3128	16	304	8	2	0	0	0	1	0	1	46	1
ESw5INH32.219	AS-MICRO-3CA.219	Activated sludge	Microcosm	3CA	d__Bacteria	p__Proteobacteria	c__Alphaproteobacteria	o__Rhizobiales	f__Rhizobiaceae	g__65-79	s__	o__Rhizobiales (UID3450)	238	513	244	69.39	5.64	62.16	3737037	0	533	533	9128	9128	7011	7011	101034	101034	69.06	1.7	91.22	11	3985 1	36	346	28	3	0	0	0	0	0	0	29	1
ESw5INH32.220	AS-MICRO-3CA.220	Activated sludge	Microcosm	3CA	d__Bacteria	p__Proteobacteria	c__Gammaproteobacteria	o__Burkholderiales	f__Burkholderiaceae	g__Ottowia	s__Ottowia sp001897615	o__Burkholderiales (UID4000)	193	427	214	74.4	9.23	31.91	2794929	0	387	387	9839	9839	7222	7222	32195	32195	69.82	2	91.44	11	2849	94	302	23	8	0	0	1	0	0	0	32	0
AHFFLLBCXY_R64F2O4MI6VG7YUR_L2.208	AS-MESO-OLR.208	Activated sludge	Mesocosm	OLR	d__Bacteria	p__Nitrospirota	c__Nitrospiria	o__Nitrospirales	f__Nitrospiraceae	g__Nitrospira_A	s__	k__Bacteria (UID3187)	2258	181	110	91.31	2.73	0	4007673	0	248	248	28602	28602	16159	16159	197966	197966	57.99	2.03	90.04	11	3951	13	165	3	0	0	0	0	0	0	0	41	3
AHFFLLBCXY_R64F2O4MI6VG7YUR_L2.269	AS-MESO-OLR.269	Activated sludge	Mesocosm	OLR	d__Bacteria	p__Proteobacteria	c__Alphaproteobacteria	o__Rhodobacterales	f__Rhodobacteraceae	g__DSL-40	s__	c__Alphaproteobacteria (UID3337)	468	388	250	96	0.08	0	3487309	0	248	248	20403	20403	14061	14061	103574	103574	71.18	2.24	89.19	11	3420	23	364	1	0	0	0	0	0	0	0	39	0
ESw5INH32.225	AS-MICRO-3CA.225	Activated sludge	Microcosm	3CA	d__Bacteria	p__Bacteroidota	c__Bacteroidia	o__Cytophagales	f__Cyclobacteriaceae	g__ELB16-189	s__	o__Cytophagales (UID2936)	47	454	336	94.35	5.36	65	4092717	0	306	306	23418	23418	13374	13374	106328	106328	52.69	2.56	92.82	11	3804	21	413	20	0	0	0	0	0	0	0	35	1
mFMbES.117	AS-MICRO-OLR.117	Activated sludge	Microcosm	OLR	d__Bacteria	p__Proteobacteria	c__Alphaproteobacteria	o__Rhodobacterales	f__Rhodobacteraceae	g__NCEA01	s__	f__Rhodobacteraceae (UID3340)	84	568	330	96.04	1.66	20	3513137	0	248	248	21483	21483	14165	14165	66517	66517	69.38	1.52	91.48	11	3589	17	541	10	0	0	0	0	0	0	0	39	0
AHFFLLBCXY_R64F2O4MI6VG7YUR_L2.296	AS-MESO-OLR.296	Activated sludge	Mesocosm	OLR	d__Bacteria	p__Proteobacteria	c__Alphaproteobacteria	o__Rhodobacterales	f__Rhodobacteraceae	g__Rhodobacter_E	s__	f__Rhodobacteraceae (UID3340)	84	568	330	93.55	2.63	8.33	2823105	0	249	249	15086	15086	11337	11337	56356	56356	69.97	1.51	91.19	11	2734	54	504	9	1	0	0	0	0	0	0	27	1
ESw5INH32.230	AS-MICRO-3CA.230	Activated sludge	Microcosm	3CA	d__Bacteria	p__Actinobacteriota	c__Actinobacteria	o__Propionibacteriales	f__Propionibacteriaceae	g__	s__	o__Actinomycetales (UID1697)	387	330	193	58.07	5.95	56	2952038	0	571	571	5636	5636	5169	5169	38287	38287	69.18	1.95	91.4	11	3097 1	33	174	22	1	0	0	0	0	0	0	37	3
ESw5INH32.231	AS-MICRO-3CA.231	Activated sludge	Microcosm	3CA	d__Bacteria	p__Patescibacteria	c__Saccharimonadia	o__Saccharimonadales	f__UBA4665	g__	s__	k__Bacteria (UID1452)	924	161	108	61.82	2.04	25	888137	0	101	101	12557	12557	8793	8793	28703	28703	49.03	1.59	91.18	11	995	66	93	1	1	0	0	0	1	0	1	39	0
ESw5INH32.234	AS-MICRO-3CA.234	Activated sludge	Microcosm	3CA	d__Bacteria	p__Actinobacteriota	c__Actinobacteria	o__Propionibacteriales	f__Propionibacteriaceae	g__Microlunatus	s__	k__Bacteria (UID203)	5449	104	58	57.05	3.45	50	3905880	0	717	717	5775	5775	5447	5447	44364	44364	66.9	1.36	91.77	11	4088	65	37	2	0	0	0	0	0	0	0	26	1
ESw5INH32.235	AS-MICRO-3CA.235	Activated sludge	Microcosm	3CA	d__Bacteria	p__Patescibacteria	c__Saccharimonadia	o__Saccharimonadales	f__Saccharimonadaceae	g__Saccharimonas	s__	k__Bacteria (UID1453)	901	171	117	58.97	1.03	50	932408	0	24	24	76661	76661	38850	38850	148010	148010	50.23	1.23	90.11	11	1012	54	115	2	0	0	0	1	1	0	2	38	0
ESw5INH32.236	AS-MICRO-3CA.236	Activated sludge	Microcosm	3CA	d__Bacteria	p__Actinobacteriota	c__Actinobacteria	o__Propionibacteriales	f__Propionibacteriaceae	g__Micropruina	s__Micropruina glycogenica	o__Actinomycetales (UID1697)	387	330	193	85.44	1.23	72.73	2843311	0	397	397	9204	9204	7161	7161	40599	40599	68.88	1.6	91.01	11	2883	42	281	5	2	0	0	0	0	0	0	25	0
ESw5INH32.237	AS-MICRO-3CA.237	Activated sludge	Microcosm	3CA	d__Bacteria	p__Proteobacteria	c__Gammaproteobacteria	o__Burkholderiales	f__Burkholderiaceae	g__Rhodoferax	s__	o__Burkholderiales (UID4000)	193	427	214	66.08	1.64	0	3160115	0	492	492	7113	7113	6422	6422	26626	26626	68.1	1.89	90.81	11	3215 1	59	262	6	0	0	0	0	0	0	0	27	0
140613_D00172_0128_AH9FB3ADXX.394	AS-MESO-3CA.394	Activated sludge	Mesocosm	3CA	d__Bacteria	p__Proteobacteria	c__Alphaproteobacteria	o__Rhodobacterales	f__Rhodobacteraceae	g__DSL-40	s__	c__Alphaproteobacteria (UID3337)	468	388	250	93.44	0.48	50	3278535	0	250	250	19083	19083	13114	13114	57200	57200	70.81	1.82	88.74	11	3179	33	353	2	0	0	0	0	0	0	0	37	1
ESw5INH32.239	AS-MICRO-3CA.239	Activated sludge	Microcosm	3CA	d__Bacteria	p__Chloroflexota	c__Anaerolineae	o__SBR1031	f__A4b	g__OLB15	s__	k__Bacteria (UID1452)	924	163	110	84.09	0.91	0	3985893	0	371	371	16109	16109	10743	10743	67000	67000	63.69	2.31	90.53	11	3622	20	142	1	0	0	0	0	0	0	0	47	1
ESw5INH32.240	AS-MICRO-3CA.240	Activated sludge	Microcosm	3CA	d__Bacteria	p__Chloroflexota	c__Anaerolineae	o__Caldilineales	f__Caldilineaceae	g__	s__	k__Bacteria (UID1452)	924	163	110	57.15	3.41	40	3611523	0	721	721	5329	5329	5009	5009	25283	25283	65.28	2.62	89.96	11	3274	59	99	5	0	0	0	1	0	0	1	15	0
140613_D00172_0128_AH9FB3ADXX.70	AS-MESO-3CA.70	Activated sludge	Mesocosm	3CA	d__Bacteria	p__Actinobacteriota	c__Actinobacteria	o__Actinomycetales	f__Dermatophilaceae	g__Austwickia	s__	o__Actinomycetales (UID1663)	488	308	183	91.21	0.55	100	3364968	0	252	252	18257	18257	13353	13353	84912	84912	71.91	1.49	88.05	11	3086	46	260	2	0	0	0	0	0	0	0	40	0
AHFFLLBCXY_R64F2O4MI6VG7YUR_L2.201	AS-MESO-OLR.201	Activated sludge	Mesocosm	OLR	d__Bacteria	p__Chloroflexota	c__Chloroflexia	o__Thermomicrobiales	f__	g__	s__	k__Bacteria (UID1452)	924	159	107	95.95	0.93	0	3537917	0	252	252	25204	25204	14039	14039	245848	245848	63.35	1.62	90.29	11	3347	5	153	1	0	0	0	0	0	0	0	40	0
ESw5INH32.246	AS-MICRO-3CA.246	Activated sludge	Microcosm	3CA	d__Bacteria	p__Actinobacteriota	c__Actinobacteria	o__Propionibacteriales	f__Propionibacteriaceae	g__Microlunatus	s__	o__Actinomycetales (UID1697)	387	330	193	86.53	6.32	40.91	5162828	0	579	579	11905	11905	8916	8916	50906	50906	69.91	1.48	91.49	11	5270	60	250	19	1	0	0	0	0	0	0	38	1
ESw5INH32.247	AS-MICRO-3CA.247	Activated sludge	Microcosm	3CA	d__Bacteria	p__Actinobacteriota	c__Actinobacteria	o__Propionibacteriales	f__Propionibacteriaceae	g__Nigerium	s__	o__Actinomycetales (UID1697)	387	330	193	97.75	9.37	11.54	3261774	0	218	218	23280	23280	14962	14962	87386	87386	71.57	1.57	91.22	11	3119	5	299	26	0	0	0	0	0	0	0	42	1
ESw5INH32.249	AS-MICRO-3CA.249	Activated sludge	Microcosm	3CA	d__Bacteria	p__Actinobacteriota	c__Actinobacteria	o__Actinomycetales	f__Microbacteriaceae	g__Leucobacter	s__Leucobacter sp002336855	o__Actinomycetales (UID1572)	580	286	171	67.78	8.44	100	1769148	0	320	320	5847	5847	5528	5528	34646	34646	64.81	1.9	92.16	11	1868	86	179	21	0	0	0	0	0	0	0	24	0
140613_D00172_0128_AH9FB3ADXX.374	AS-MESO-3CA.374	Activated sludge	Mesocosm	3CA	d__Bacteria	p__Proteobacteria	c__Gammaproteobacteria	o__Burkholderiales	f__Nitrosomonadaceae	g__Nitrosomonas	s__	c__Betaproteobacteria (UID3959)	235	413	209	94.57	4.22	23.53	2960149	0	256	256	33193	33193	11563	11563	174029	174029	52.64	10.21	89.92	11	2824	52	346	14	1	0	0	1	0	0	0	37	0
ESw5INH32.253	AS-MICRO-3CA.253	Activated sludge	Microcosm	3CA	d__Bacteria	p__Actinobacteriota	c__Actinobacteria	o__Propionibacteriales	f__Propionibacteriaceae	g__Micropruina	s__	o__Actinomycetales (UID1697)	387	330	193	86.1	0.6	33.33	3061821	0	248	248	17337	17337	12346	12346	65112	65112	69.05	1.26	91.68	11	2973	62	265	3	0	0	0	1	0	0	0	31	3
ESw5INH32.254	AS-MICRO-3CA.254	Activated sludge	Microcosm	3CA	d__Bacteria	p__Proteobacteria	c__Gammaproteobacteria	o__Burkholderiales	f__Burkholderiaceae	g__Alicycliphilus	s__	f__Comamonadaceae (UID4119)	39	693	323	86.93	2.51	61.54	3141279	0	315	315	14089	14089	9972	9972	81227	81227	65.85	3.16	89.81	11	3070	82	598	13	0	0	0	0	0	0	0	46	1
AHFFLLBCXY_R64F2O4MI6VG7YUR_L2.186	AS-MESO-OLR.186	Activated sludge	Mesocosm	OLR	d__Bacteria	p__Proteobacteria	c__Gammaproteobacteria	o__Burkholderiales	f__Burkholderiaceae	g__Alicycliphilus	s__	f__Comamonadaceae (UID4119)	39	693	323	91.29	1.31	71.43	3387714	0	256	256	20092	20092	13233	13233	99285	99285	66.35	2.29	91.18	11	3344	74	612	7	0	0	0	0	0	0	0	43	0
ESw5INH32.259	AS-MICRO-3CA.259	Activated sludge	Microcosm	3CA	d__Bacteria	p__Actinobacteriota	c__Actinobacteria	o__Actinomycetales	f__Microbacteriaceae	g__Agromyces	s__	o__Actinomycetales (UID1593)	69	400	198	79.17	2.44	30.77	2212536	0	445	445	5428	5428	4971	4971	25099	25099	72.01	1.69	92.33	11	2364	71	316	13	0	0	0	0	0	0	0	23	0
ESw5INH32.261	AS-MICRO-3CA.261	Activated sludge	Microcosm	3CA	d__Bacteria	p__Actinobacteriota	c__Actinobacteria	o__Propionibacteriales	f__Propionibacteriaceae	g__Propionimicrobium	s__	o__Actinomycetales (UID1530)	622	257	151	82.56	1.99	14.29	2292819	0	184	184	23315	23315	12460	12460	64726	64726	65.85	1.68	91.46	11	2230	59	191	7	0	0	0	0	0	0	0	43	1
ESw5INH32.262	AS-MICRO-3CA.262	Activated sludge	Microcosm	3CA	d__Bacteria	p__Proteobacteria	c__Gammaproteobacteria	o__Burkholderiales	f__Palsa-1005	g__PALSA-1003	s__	p__Proteobacteria (UID3880)	1495	261	164	60.32	0.1	0	2585563	0	482	482	5840	5840	5364	5364	28941	28941	72.11	1.59	91.1	11	2673 1	12	148	1	0	0	0	0	0	0	0	30	0
mFMbES.17	AS-MICRO-OLR.17	Activated sludge	Microcosm	OLR	d__Bacteria	p__Actinobacteriota	c__Actinobacteria	o__Actinomycetales	f__Dermatophilaceae	g__Phycicoccus	s__	o__Actinomycetales (UID1663)	488	310	185	94.32	2.97	27.27	3585710	0	256	256	26252	26252	14006	14006	176137	176137	68.76	1.59	91.32	11	3458	14	285	11	0	0	0	0	0	0	0	45	1
140613_D00172_0128_AH9FB3ADXX.107	AS-MESO-3CA.107	Activated sludge	Mesocosm	3CA	d__Bacteria	p__Proteobacteria	c__Gammaproteobacteria	o__Burkholderiales	f__Ga0077523	g__	s__	c__Betaproteobacteria (UID3959)	235	419	211	96.29	2.88	33.33	3701386	0	258	258	21667	21667	14346	14346	103036	103036	66.18	1.48	92.31	11	3537	10	400	9	0	0	0	0	0	0	0	36	1
140613_D00172_0128_AH9FB3ADXX.207	AS-MESO-3CA.207	Activated sludge	Mesocosm	3CA	d__Bacteria	p__Actinobacteriota	c__Actinobacteria	o__Actinomycetales	f__Dermatophilaceae	g__Tetrasphaera_A	s__	o__Actinomycetales (UID1663)	488	308	183	92.49	0.14	0	3956672	0	258	258	22087	22087	15335	15335	57374	57374	71.35	1.32	91.9	11	3853	38	269	1	0	0	0	0	0	0	0	45	1
ESw5INH32.277	AS-MICRO-3CA.277	Activated sludge	Microcosm	3CA	d__Bacteria	p__Actinobacteriota	c__Actinobacteria	o__Propionibacteriales	f__Propionibacteriaceae	g__Microlunatus	s__	k__Bacteria (UID203)	5449	104	58	69.54	0	0	4042404	0	439	439	11743	11743	9208	9208	53722	53722	67.78	1.42	91.4	11	3795	56	48	0	0	0	0	0	0	0	0	37	1
mFMbES.56	AS-MICRO-OLR.56	Activated sludge	Microcosm	OLR	d__Bacteria	p__Bacteroidota	c__Bacteroidia	o__Chitinophagales	f__Chitinophagaceae	g__JJ008	s__	p__Bacteroidetes (UID2591)	364	302	203	93.97	1.97	37.5	3130685	0	258	258	18966	18966	12134	12134	103814	103814	38.31	1.62	91.52	11	2927	14	284	2	2	0	0	1	1	1	1	37	0
ESw5INH32.280	AS-MICRO-3CA.280	Activated sludge	Microcosm	3CA	d__Bacteria	p__Proteobacteria	c__Alphaproteobacteria	o__Acetobacterales	f__	g__	s__	k__Bacteria (UID203)	5449	104	58	51.32	8.62	0	3641892	0	631	631	6777	6777	5771	5771	29155	29155	69.55	3.01	92.03	11	3943	64	35	5	0	0	0	1	0	0	0	20	1
ESw5INH32.115	AS-MICRO-3CA.115	Activated sludge	Microcosm	3CA	d__Bacteria	p__Proteobacteria	c__Alphaproteobacteria	o__Rhizobiales	f__Beijerinckiaceae	g__Rhodoblastus	s__	o__Rhizobiales (UID3654)	92	481	319	93.97	4.24	43.48	3820859	0	258	258	22239	22239	14809	14809	93524	93524	67.26	1.38	90.49	11	3842	29	431	20	1	0	0	0	0	0	0	43	0
AHFFLLBCXY_R64F2O4MI6VG7YUR_L2.119	AS-MESO-OLR.119	Activated sludge	Mesocosm	OLR	d__Bacteria	p__Proteobacteria	c__Gammaproteobacteria	o__Burkholderiales	f__Palsa-1005	g__	s__	c__Betaproteobacteria (UID3971)	223	425	211	93.65	0.24	100	2834430	0	259	259	15906	15906	10943	10943	57325	57325	66.2	1.81	91.22	11	2634	22	402	1	0	0	0	0	0	0	0	38	0
ESw5INH32.286	AS-MICRO-3CA.286	Activated sludge	Microcosm	3CA	d__Bacteria	p__Bacteroidota	c__Bacteroidia	o__AKYH767	f__UBA4408	g__	s__	p__Bacteroidetes (UID2605)	350	316	210	81.29	0.73	33.33	2057775	0	386	386	5814	5814	5331	5331	18120	18120	34.13	1.56	90.24	11	2108	56	257	3	0	0	0	0	0	0	0	23	0
ESw5INH32.287	AS-MICRO-3CA.287	Activated sludge	Microcosm	3CA	d__Bacteria	p__Actinobacteriota	c__Actinobacteria	o__Actinomycetales	f__Microbacteriaceae	g__Leucobacter	s__	o__Actinomycetales (UID1572)	580	286	171	85.86	0.29	100	2629719	0	240	240	15746	15746	10957	10957	57435	57435	63.71	2.26	91.44	11	2504	62	223	1	0	0	0	0	0	0	0	48	2
ESw5INH32.288	AS-MICRO-3CA.288	Activated sludge	Microcosm	3CA	d__Bacteria	p__Proteobacteria	c__Alphaproteobacteria	o__Caulobacterales	f__Hyphomonadaceae	g__SWB02	s__	c__Alphaproteobacteria (UID3422)	26	529	308	68.47	0.55	80	2118701	0	176	176	19598	19598	12038	12038	109885	109885	63.22	1.2	93.06	11	2345 1	56	368	5	0	0	0	0	0	0	0	25	0
ESw5INH32.29	AS-MICRO-3CA.29	Activated sludge	Microcosm	3CA	d__Bacteria	p__Proteobacteria	c__Alphaproteobacteria	o__Rhizobiales	f__Beijerinckiaceae	g__Bosea	s__	o__Rhizobiales (UID3654)	92	481	319	80.93	1.25	80	3861404	0	92	92	54677	54677	41971	41971	225877	225877	66.85	0.61	89.03	11	3672 1	23	353	5	0	0	0	0	0	0	0	34	0
ESw5INH32.339	AS-MICRO-3CA.339	Activated sludge	Microcosm	3CA	d__Bacteria	p__Proteobacteria	c__Gammaproteobacteria	o__Burkholderiales	f__Burkholderiaceae	g__Alicycliphilus	s__	f__Comamonadaceae (UID4119)	39	693	323	91.3	1.63	70	3040949	0	261	261	16439	16439	11651	11651	47430	47430	66.96	2.21	92.15	11	3002	79	604	10	0	0	0	0	0	0	0	33	0
ESw5INH32.275	AS-MICRO-3CA.275	Activated sludge	Microcosm	3CA	d__Bacteria	p__Chloroflexota	c__Chloroflexia	o__Thermomicrobiales	f__	g__	s__	k__Bacteria (UID1452)	924	159	107	97.82	2.8	66.67	3622402	0	262	262	21968	21968	13825	13825	118878	118878	63.39	1.67	89.94	11	3447	3	153	3	0	0	0	0	0	0	0	44	0
ESw5INH32.300	AS-MICRO-3CA.300	Activated sludge	Microcosm	3CA	d__Bacteria	p__Actinobacteriota	c__Actinobacteria	o__Propionibacteriales	f__Propionibacteriaceae	g__Microlunatus	s__	o__Actinomycetales (UID1697)	387	330	193	90.79	6.95	38.46	5348833	0	601	601	11642	11642	8899	8899	78710	78710	70.52	1.89	90.18	11	5103	40	268	20	2	0	0	1	0	0	0	36	0
140613_D00172_0128_AH9FB3ADXX.287	AS-MESO-3CA.287	Activated sludge	Mesocosm	3CA	d__Bacteria	p__Actinobacteriota	c__Actinobacteria	o__Propionibacteriales	f__Nocardioidaceae	g__	s__	o__Actinomycetales (UID1697)	387	330	193	97.51	0.57	100	4274419	0	263	263	27732	27732	16252	16252	120108	120108	68.98	1.38	91.49	11	4113	9	319	2	0	0	0	0	0	0	0	53	3
AHFFLLBCXY_R64F2O4MI6VG7YUR_L2.109	AS-MESO-OLR.109	Activated sludge	Mesocosm	OLR	d__Bacteria	p__Chloroflexota	c__Anaerolineae	o__Thermoflexales	f__	g__	s__	k__Bacteria (UID1452)	924	163	110	95.45	3.74	0	4052334	0	264	264	22747	22747	15349	15349	69248	69248	60.85	1.47	92.67	11	3668	6	151	5	1	0	0	1	1	1	0	49	2
140613_D00172_0128_AH9FB3ADXX.17	AS-MESO-3CA.17	Activated sludge	Mesocosm	3CA	d__Bacteria	p__Proteobacteria	c__Gammaproteobacteria	o__Burkholderiales	f__Palsa-1005	g__PALSA-1003	s__	c__Betaproteobacteria (UID3971)	223	425	211	95.94	2.12	13.33	3725176	0	265	265	21093	21093	14057	14057	71729	71729	68.56	1.62	91.92	11	3558	20	390	15	0	0	0	0	0	0	0	37	1
140613_D00172_0128_AH9FB3ADXX.263	AS-MESO-3CA.263	Activated sludge	Mesocosm	3CA	d__Bacteria	p__Actinobacteriota	c__Actinobacteria	o__Actinomycetales	f__Dermatophilaceae	g__Intrasporangium_A	s__	o__Actinomycetales (UID1663)	488	310	185	96.04	1.08	100	3896829	0	266	266	23462	23462	14649	14649	82623	82623	72.22	1.44	90.59	11	3615	10	298	2	0	0	0	0	0	0	0	41	2
AHFFLLBCXY_R64F2O4MI6VG7YUR_L2.52	AS-MESO-OLR.52	Activated sludge	Mesocosm	OLR	d__Bacteria	p__Bacteroidota	c__Bacteroidia	o__Bacteroidales	f__Paludibacteraceae	g__	s__	k__Bacteria (UID2569)	434	278	186	94.62	0.27	0	3432829	0	266	266	19665	19665	12905	12905	85680	85680	40.49	1.78	89.29	11	2750	23	254	1	0	0	0	0	0	0	0	39	0
ESw5INH32.338	AS-MICRO-3CA.338	Activated sludge	Microcosm	3CA	d__Bacteria	p__Acidobacteriota	c__Blastocatellia	o__Pyrinomonadales	f__Pyrinomonadaceae	g__OLB17	s__	k__Bacteria (UID3187)	2258	188	117	91.6	2.62	50	2611841	0	268	268	13301	13301	9745	9745	48155	48155	54.35	1.52	92.81	11	2589	11	173	4	0	0	0	1	0	0	0	43	2
mFMbES.82	AS-MICRO-OLR.82	Activated sludge	Microcosm	OLR	d__Bacteria	p__Acidobacteriota	c__Blastocatellia	o__Pyrinomonadales	f__Pyrinomonadaceae	g__OLB17	s__	k__Bacteria (UID3187)	2258	188	117	91.17	4.32	71.43	3409965	0	269	269	19183	19183	12676	12676	59151	59151	54.91	2.14	92.27	11	3157	16	165	7	0	0	0	1	1	0	1	42	1
AHFFLLBCXY_R64F2O4MI6VG7YUR_L2.171	AS-MESO-OLR.171	Activated sludge	Mesocosm	OLR	d__Bacteria	p__Firmicutes	c__Bacilli	o__Lactobacillales	f__Enterococcaceae	g__Enterococcus_B	s__Enterococcus_B faecium_B	o__Lactobacillales (UID544)	293	473	265	94.65	0.94	33.33	2754788	0	271	271	15678	15678	10165	10165	89642	89642	38.28	1.87	87.46	11	2786	22	448	3	0	0	0	1	0	0	1	50	0
ESw5INH32.315	AS-MICRO-3CA.315	Activated sludge	Microcosm	3CA	d__Bacteria	p__Actinobacteriota	c__Actinobacteria	o__Propionibacteriales	f__Propionibacteriaceae	g__Tessaracoccus	s__	o__Actinomycetales (UID1697)	387	327	191	50	2.2	22.22	1636244	0	299	299	6142	6142	5472	5472	24742	24742	67.84	3.13	91.43	11	1703 1	71	147	9	0	0	0	0	0	0	0	22	0
AHFFLLBCXY_R64F2O4MI6VG7YUR_L2.260	AS-MESO-OLR.260	Activated sludge	Mesocosm	OLR	d__Bacteria	p__Actinobacteriota	c__Actinobacteria	o__Actinomycetales	f__Dermatophilaceae	g__GCA-2748155	s__	o__Actinomycetales (UID1663)	488	310	185	95.86	0	0	3307864	0	271	271	16919	16919	12206	12206	73804	73804	69.75	1.55	91.85	11	3158	11	299	0	0	0	0	1	0	0	0	39	0
ESw5INH32.320	AS-MICRO-3CA.320	Activated sludge	Microcosm	3CA	d__Bacteria	p__Proteobacteria	c__Alphaproteobacteria	o__Caulobacterales	f__Caulobacteraceae	g__Brevundimonas	s__	c__Alphaproteobacteria (UID3422)	26	529	308	86.36	4.38	75	2750391	0	430	430	7602	7602	6396	6396	32363	32363	68.78	2.11	90.23	11	2960	89	424	16	0	0	0	0	0	0	0	36	1
140613_D00172_0128_AH9FB3ADXX.410	AS-MESO-3CA.410	Activated sludge	Mesocosm	3CA	d__Bacteria	p__Proteobacteria	c__Gammaproteobacteria	o__Competibacterales	f__Competibacteraceae	g__Contendobacter	s__	c__Gammaproteobacteria (UID4201)	1164	275	174	91.6	2.49	16.67	3173314	0	274	274	15575	15575	11581	11581	79881	79881	62.64	1.98	90.43	11	3087	38	233	3	1	0	0	0	0	0	0	26	2
ESw5INH32.322	AS-MICRO-3CA.322	Activated sludge	Microcosm	3CA	d__Bacteria	p__Proteobacteria	c__Gammaproteobacteria	o__Burkholderiales	f__Palsa-1005	g__	s__	c__Betaproteobacteria (UID3959)	235	419	211	85.61	8.7	78.79	4002029	0	580	580	8692	8692	6900	6900	45527	45527	72.4	1.71	91.75	11	4093	58	332	27	2	0	0	0	0	0	0	36	0
140613_D00172_0128_AH9FB3ADXX.85	AS-MESO-3CA.85	Activated sludge	Mesocosm	3CA	d__Bacteria	p__Chloroflexota	c__Chloroflexia	o__	f__	g__	s__	k__Bacteria (UID1452)	924	158	106	92.77	0	0	4164634	0	274	274	24004	24004	15199	15199	88095	88095	58.35	3.28	89.95	11	3965	9	149	0	0	0	0	0	0	1	0	47	0
ESw5INH32.324	AS-MICRO-3CA.324	Activated sludge	Microcosm	3CA	d__Bacteria	p__Actinobacteriota	c__Actinobacteria	o__Mycobacteriales	f__Mycobacteriaceae	g__Mycolicibacterium	s__	o__Actinomycetales (UID1815)	120	572	265	79.76	9.07	3.7	4296560	0	717	717	7022	7022	5992	5992	56189	56189	66.78	8.12	89.64	11	4488 1	23	406	39	3	1	0	1	0	1	1	35	1
ESw5INH32.325	AS-MICRO-3CA.325	Activated sludge	Microcosm	3CA	d__Bacteria	p__Acidobacteriota	c__Acidobacteriae	o__Bryobacterales	f__Bryobacteraceae	g__	s__	k__Bacteria (UID3187)	2258	185	115	78.21	0.87	0	3491646	0	37	37	231632	231632	94368	94368	427514	427514	64.51	1.12	94.21	11	2956	33	151	1	0	0	0	0	0	0	0	29	0
140613_D00172_0128_AH9FB3ADXX.160	AS-MESO-3CA.160	Activated sludge	Mesocosm	3CA	d__Bacteria	p__Acidobacteriota	c__Acidobacteriae	o__Bryobacterales	f__	g__	s__	k__Bacteria (UID3187)	2258	188	117	97.86	2.78	25	4369576	0	275	275	26827	26827	15889	15889	100772	100772	62.62	1.34	90.24	11	3783	3	181	4	0	0	0	0	0	0	0	45	1
ESw5INH32.33	AS-MICRO-3CA.33	Activated sludge	Microcosm	3CA	d__Bacteria	p__Proteobacteria	c__Gammaproteobacteria	o__Competibacterales	f__Competibacteraceae	g__Competibacter	s__	c__Gammaproteobacteria (UID4201)	1164	275	174	84.18	3.88	80	3701452	0	454	454	10793	10793	8152	8152	43014	43014	64.45	2.18	90.63	11	3606	40	225	10	0	0	0	0	0	0	0	38	1
ESw5INH32.330	AS-MICRO-3CA.330	Activated sludge	Microcosm	3CA	d__Bacteria	p__Actinobacteriota	c__Actinobacteria	o__Propionibacteriales	f__Propionibacteriaceae	g__Microlunatus	s__	o__Actinomycetales (UID1697)	387	330	193	59.67	6.79	53.33	4148819	0	945	945	4445	4445	4390	4390	21889	21889	67.75	4.12	90.54	11	4399 1	34	170	24	2	0	0	0	0	0	0	29	1
ESw5INH32.307	AS-MICRO-3CA.307	Activated sludge	Microcosm	3CA	d__Bacteria	p__Eremiobacterota	c__UBP9	o__UBA4705	f__	g__	s__	k__Bacteria (UID1452)	924	161	108	100	3.91	16.67	9070529	0	275	275	69460	69460	32983	32983	244556	244556	66.46	1.52	93.06	11	8086	0	155	6	0	0	0	1	0	0	0	55	1
140613_D00172_0128_AH9FB3ADXX.9	AS-MESO-3CA.9	Activated sludge	Mesocosm	3CA	d__Bacteria	p__Actinobacteriota	c__Actinobacteria	o__Actinomycetales	f__Dermatophilaceae	g__Phycicoccus	s__Phycicoccus elongata	o__Actinomycetales (UID1663)	488	309	185	93.36	1.08	50	2787689	0	277	277	15281	15281	10063	10063	65171	65171	69.36	1.95	93.41	11	2705	25	282	2	0	0	0	0	0	0	0	35	3
ESw5INH32.334	AS-MICRO-3CA.334	Activated sludge	Microcosm	3CA	d__Bacteria	p__Proteobacteria	c__Gammaproteobacteria	o__Steroidobacterales	f__Steroidobacteraceae	g__Steroidobacter	s__	c__Gammaproteobacteria (UID4202)	67	481	276	71.1	2.93	36.36	2818898	0	504	504	6300	6300	5593	5593	22445	22445	64.73	1.69	88.37	11	2885 1	67	303	11	0	0	0	0	0	0	0	34	1
ESw5INH32.327	AS-MICRO-3CA.327	Activated sludge	Microcosm	3CA	d__Bacteria	p__Gemmatimonadota	c__Gemmatimonadetes	o__Gemmatimonadales	f__Gemmatimonadaceae	g__Gemmatimonas	s__	k__Bacteria (UID2495)	2993	147	91	92.86	4.4	0	4165414	0	280	280	25979	25979	14876	14876	133762	133762	65.52	1.26	92.25	11	3743	7	136	4	0	0	0	1	0	0	0	43	0
ESw5INH32.364	AS-MICRO-3CA.364	Activated sludge	Microcosm	3CA	d__Bacteria	p__Planctomycetota	c__Planctomycetes	o__Gemmatales	f__Gemmataceae	g__	s__	k__Bacteria (UID2565)	2921	143	88	94.09	2.27	0	5808604	0	280	280	33608	33608	20745	20745	132087	132087	64.62	1.56	91.49	11	4860	6	135	2	0	0	0	0	1	0	0	63	2
140613_D00172_0128_AH9FB3ADXX.214	AS-MESO-3CA.214	Activated sludge	Mesocosm	3CA	d__Bacteria	p__Acidobacteriota	c__Vicinamibacteria	o__Vicinamibacterales	f__Vicinamibacteraceae	g__	s__	k__Bacteria (UID3187)	2258	188	117	94.02	3.59	20	4490733	0	284	284	27224	27224	15812	15812	115499	115499	71.03	1.48	91.49	11	3736	8	175	5	0	0	0	1	1	1	1	43	0
ESw5INH32.345	AS-MICRO-3CA.345	Activated sludge	Microcosm	3CA	d__Bacteria	p__Acidobacteriota	c__Vicinamibacteria	o__Vicinamibacterales	f__UBA2999	g__	s__	k__Bacteria (UID3187)	2258	188	117	95.73	5.69	0	5907027	0	203	203	51031	51031	29098	29098	180469	180469	70.52	1.46	93.41	11	5185	5	175	6	2	0	0	0	1	0	1	44	2
ESw5INH32.35	AS-MICRO-3CA.35	Activated sludge	Microcosm	3CA	d__Bacteria	p__Actinobacteriota	c__Actinobacteria	o__Actinomycetales	f__Microbacteriaceae	g__Leucobacter	s__	o__Actinomycetales (UID1572)	580	286	171	80.29	2.73	71.43	1525801	0	271	271	6472	6472	5630	5630	21935	21935	68.44	1.85	92.44	11	1618	68	211	7	0	0	0	1	0	0	0	32	0
ESw5INH32.238	AS-MICRO-3CA.238	Activated sludge	Microcosm	3CA	d__Bacteria	p__Actinobacteriota	c__Actinobacteria	o__Actinomycetales	f__Dermatophilaceae	g__Phycicoccus	s__Phycicoccus elongata	o__Actinomycetales (UID1663)	488	309	185	95.68	4.66	26.67	2985086	0	285	285	17054	17054	10473	10473	86007	86007	69.31	1.45	92.68	11	3034	9	285	15	0	0	0	0	0	0	0	47	1
ESw5INH32.373	AS-MICRO-3CA.373	Activated sludge	Microcosm	3CA	d__Bacteria	p__Actinobacteriota	c__Actinobacteria	o__Actinomycetales	f__Microbacteriaceae	g__Microbacterium	s__	o__Actinomycetales (UID1593)	69	400	198	96.83	2.69	42.86	3848060	0	285	285	17902	17902	13501	13501	60288	60288	70.69	1.66	91.68	11	3762	12	381	7	0	0	0	0	0	0	0	47	2
140613_D00172_0128_AH9FB3ADXX.153	AS-MESO-3CA.153	Activated sludge	Mesocosm	3CA	d__Bacteria	p__Bacteroidota	c__Bacteroidia	o__Chitinophagales	f__Chitinophagaceae	g__Niabella	s__	p__Bacteroidetes (UID2591)	364	301	202	93.31	0.99	50	3600767	0	286	286	19036	19036	12590	12590	91721	91721	41.79	5.37	89.06	11	3183	22	277	2	0	0	0	0	0	0	0	26	0
ESw5INH32.215	AS-MICRO-3CA.215	Activated sludge	Microcosm	3CA	d__Bacteria	p__Proteobacteria	c__Alphaproteobacteria	o__Acetobacterales	f__Acetobacteraceae	g__	s__	o__Rhodospirillales (UID3754)	63	336	201	95.06	0.5	0	3849971	0	288	288	20204	20204	13367	13367	66413	66413	71.44	1.61	92.71	11	3798	15	320	1	0	0	0	0	0	0	0	41	0
ESw5INH32.306	AS-MICRO-3CA.306	Activated sludge	Microcosm	3CA	d__Bacteria	p__Actinobacteriota	c__Actinobacteria	o__Actinomycetales	f__Dermatophilaceae	g__Kineosphaera	s__	o__Actinomycetales (UID1663)	488	307	182	97.25	1.28	0	4060417	0	288	288	20113	20113	14098	14098	79031	79031	72.41	1.61	89.02	11	3634	9	294	4	0	0	0	1	0	0	0	45	1
ESw5INH32.359	AS-MICRO-3CA.359	Activated sludge	Microcosm	3CA	d__Bacteria	p__Actinobacteriota	c__Actinobacteria	o__Actinomycetales	f__Dermatophilaceae	g__	s__	o__Actinomycetales (UID1663)	488	310	185	80.43	2.39	75	2882310	0	296	296	13353	13353	9737	9737	56387	56387	72.68	1.51	93.1	11	2892	57	245	8	0	0	0	0	0	0	0	36	0
140613_D00172_0128_AH9FB3ADXX.211	AS-MESO-3CA.211	Activated sludge	Mesocosm	3CA	d__Bacteria	p__Bacteroidota	c__Bacteroidia	o__Chitinophagales	f__Chitinophagaceae	g__Parafilimonas	s__	p__Bacteroidetes (UID2591)	364	303	203	97.45	2.55	28.57	4182823	0	290	290	22522	22522	14423	14423	119890	119890	36.56	1.47	88.75	11	3683	12	284	7	0	0	0	1	1	0	1	37	0
140613_D00172_0128_AH9FB3ADXX.307	AS-MESO-3CA.307	Activated sludge	Mesocosm	3CA	d__Bacteria	p__Actinobacteriota	c__Actinobacteria	o__Actinomycetales	f__Dermatophilaceae	g__Tetrasphaera_A	s__Tetrasphaera_A australiensis	o__Actinomycetales (UID1663)	488	310	185	96.27	0.73	25	3428392	0	291	291	16497	16497	11781	11781	105455	105455	69.65	1.54	92	11	3373	13	293	4	0	0	0	0	0	0	0	38	1
140613_D00172_0128_AH9FB3ADXX.48	AS-MESO-3CA.48	Activated sludge	Mesocosm	3CA	d__Bacteria	p__Proteobacteria	c__Gammaproteobacteria	o__Burkholderiales	f__Burkholderiaceae	g__Rubrivivax	s__	o__Burkholderiales (UID4000)	193	426	214	92.52	0.23	100	3803345	0	293	293	21149	21149	12980	12980	65175	65175	70.34	1.71	91.77	11	3716	65	360	1	0	0	0	0	0	0	0	40	2
ESw5INH32.366	AS-MICRO-3CA.366	Activated sludge	Microcosm	3CA	d__Bacteria	p__Proteobacteria	c__Gammaproteobacteria	o__Burkholderiales	f__Rhodocyclaceae	g__Thauera	s__Thauera humireducens	k__Bacteria (UID203)	5449	104	58	50	0	0	2213644	0	475	475	4865	4865	4660	4660	25540	25540	67.05	2.07	91.83	11	2502	71	33	0	0	0	0	0	0	0	0	20	0
ESw5INH32.368	AS-MICRO-3CA.368	Activated sludge	Microcosm	3CA	d__Bacteria	p__Patescibacteria	c__Saccharimonadia	o__Saccharimonadales	f__Saccharimonadaceae	g__UBA5946	s__	k__Bacteria (UID2495)	2993	143	89	78.55	3.93	20	1048897	0	75	75	23901	23901	13985	13985	66524	66524	49.3	1.93	91.27	11	1201	27	111	5	0	0	0	1	0	0	1	39	1
140613_D00172_0128_AH9FB3ADXX.195	AS-MESO-3CA.195	Activated sludge	Mesocosm	3CA	d__Bacteria	p__Chloroflexota	c__Chloroflexia	o__Thermomicrobiales	f__UBA6265	g__	s__	k__Bacteria (UID1452)	924	158	106	98.74	0	0	3762915	0	294	294	18399	18399	12799	12799	178672	178672	72.94	2.04	86.37	11	3421	2	156	0	0	0	0	0	0	0	0	41	0
140613_D00172_0128_AH9FB3ADXX.212	AS-MESO-3CA.212	Activated sludge	Mesocosm	3CA	d__Bacteria	p__Actinobacteriota	c__Actinobacteria	o__Actinomycetales	f__Dermatophilaceae	g__GCA-2748155	s__	o__Actinomycetales (UID1663)	488	310	185	91.33	1.19	25	3135429	0	297	297	14754	14754	10557	10557	66036	66036	72.03	3.13	91.67	11	3039	23	283	4	0	0	0	0	0	0	0	35	1
mFMbES.138	AS-MICRO-OLR.138	Activated sludge	Microcosm	OLR	d__Bacteria	p__Actinobacteriota	c__Actinobacteria	o__Actinomycetales	f__Microbacteriaceae	g__Microbacterium	s__	o__Actinomycetales (UID1593)	69	400	198	91.61	2.34	12.5	3032839	0	298	298	13393	13393	10177	10177	48857	48857	72.18	1.57	92.54	11	2892	25	367	8	0	0	0	0	0	0	0	40	1
140613_D00172_0128_AH9FB3ADXX.378	AS-MESO-3CA.378	Activated sludge	Mesocosm	3CA	d__Bacteria	p__Bacteroidota	c__Bacteroidia	o__Chitinophagales	f__Chitinophagaceae	g__JJ008	s__	p__Bacteroidetes (UID2591)	364	302	203	94.58	2.11	9.09	3315150	0	301	301	20877	20877	11013	11013	73680	73680	38.75	15.12	89.62	11	3150	12	279	11	0	0	0	1	2	0	2	41	4
ESw5INH32.374	AS-MICRO-3CA.374	Activated sludge	Microcosm	3CA	d__Bacteria	p__Bacteroidota	c__Bacteroidia	o__Cytophagales	f__Cyclobacteriaceae	g__ELB16-189	s__	o__Cytophagales (UID2936)	47	454	336	93.82	5.89	51.72	4235578	0	250	250	33985	33985	16942	16942	174255	174255	48.55	1.53	93.13	11	3893	35	396	20	3	0	0	0	0	0	0	33	0
ESw5INH32.375	AS-MICRO-3CA.375	Activated sludge	Microcosm	3CA	d__Bacteria	p__Patescibacteria	c__Saccharimonadia	o__Saccharimonadales	f__Saccharimonadaceae	g__UBA5946	s__	k__Bacteria (UID1452)	924	161	108	58.33	0.93	0	783644	0	52	52	18244	18244	15070	15070	56744	56744	51.02	1.37	93.33	11	788	53	107	1	0	0	0	0	0	0	0	22	0
ESw5INH32.376	AS-MICRO-3CA.376	Activated sludge	Microcosm	3CA	d__Bacteria	p__Chloroflexota	c__Chloroflexia	o__Chloroflexales	f__Roseiflexaceae	g__Kouleothrix	s__	k__Bacteria (UID1452)	924	155	106	89.78	3.77	0	6376014	0	537	537	17366	17366	11873	11873	93872	93872	67.7	2.46	87.52	11	5389	33	116	6	0	0	0	0	0	0	0	42	1
AHFFLLBCXY_R64F2O4MI6VG7YUR_L2.105	AS-MESO-OLR.105	Activated sludge	Mesocosm	OLR	d__Bacteria	p__Proteobacteria	c__Gammaproteobacteria	o__Burkholderiales	f__Nitrosomonadaceae	g__Nitrosomonas	s__	c__Betaproteobacteria (UID3959)	235	413	209	90.35	1.08	66.67	2232479	0	302	302	9216	9216	7392	7392	38111	38111	42.01	2.2	90.43	11	2265	56	354	3	0	0	0	0	0	0	0	32	2
ESw5INH32.379	AS-MICRO-3CA.379	Activated sludge	Microcosm	3CA	d__Bacteria	p__Chloroflexota	c__Anaerolineae	o__UBA4142	f__	g__	s__	k__Bacteria (UID203)	5449	104	58	60.27	7.76	100	4849511	0	673	673	10189	10189	7205	7205	39725	39725	66.54	1.41	91.9	11	4472	59	41	3	1	0	0	3	0	0	0	21	0
ESw5INH32.38	AS-MICRO-3CA.38	Activated sludge	Microcosm	3CA	d__Bacteria	p__Nitrospirota	c__Nitrospiria	o__Nitrospirales	f__Nitrospiraceae	g__Nitrospira_A	s__	k__Bacteria (UID3187)	2258	181	110	79.03	2.73	33.33	2418518	0	205	205	15593	15593	11797	11797	49186	49186	58.27	1.5	90.53	11	2477	30	148	3	0	0	0	0	0	0	0	27	0
ESw5INH32.380	AS-MICRO-3CA.380	Activated sludge	Microcosm	3CA	d__Bacteria	p__Myxococcota	c__Polyangia	o__Polyangiales	f__Polyangiaceae	g__Labilithrix	s__	c__Deltaproteobacteria (UID3216)	83	247	155	54.77	5.42	45	4476814	0	985	985	4664	4664	4544	4544	25731	25731	69.16	3.24	91.04	11	4445 1	4	127	14	2	0	0	0	0	0	0	19	0
ESw5INH32.382	AS-MICRO-3CA.382	Activated sludge	Microcosm	3CA	d__Bacteria	p__Patescibacteria	c__Saccharimonadia	o__Saccharimonadales	f__UBA4665	g__	s__	k__Bacteria (UID1452)	924	151	101	53.52	0	0	997293	0	103	103	13102	13102	9682	9682	32450	32450	51.94	1.73	90.87	11	1079	82	69	0	0	0	0	1	1	1	1	31	0
ESw5INH32.383	AS-MICRO-3CA.383	Activated sludge	Microcosm	3CA	d__Bacteria	p__Proteobacteria	c__Alphaproteobacteria	o__Rhizobiales	f__Beijerinckiaceae	g__Bosea	s__	o__Rhizobiales (UID3654)	92	481	319	85.87	4.34	61.11	4774504	0	466	466	13841	13841	10245	10245	66098	66098	66.95	1.51	89.08	11	4871 1	1	362	18	0	0	0	0	0	0	0	41	0
ESw5INH32.384	AS-MICRO-3CA.384	Activated sludge	Microcosm	3CA	d__Bacteria	p__Chloroflexota	c__Chloroflexia	o__Thermomicrobiales	f__	g__	s__	k__Bacteria (UID1452)	924	159	107	53.27	0	0	1981757	0	294	294	7682	7682	6740	6740	33332	33332	67.12	1.77	90.14	11	2070	81	78	0	0	0	0	0	0	0	0	18	0
ESw5INH32.387	AS-MICRO-3CA.387	Activated sludge	Microcosm	3CA	d__Bacteria	p__Bacteroidota	c__Bacteroidia	o__AKYH767	f__b-17BO	g__UBA4416	s__	p__Bacteroidetes (UID2605)	350	316	210	89.23	3.57	50	3020483	0	318	318	12739	12739	9498	9498	46120	46120	32.41	1.61	92.44	11	2802	59	249	8	0	0	0	0	0	0	0	29	0
ESw5INH32.392	AS-MICRO-3CA.392	Activated sludge	Microcosm	3CA	d__Bacteria	p__Patescibacteria	c__Saccharimonadia	o__Saccharimonadales	f__Saccharimonadaceae	g__	s__	k__Bacteria (UID1453)	901	171	117	52.65	0.95	50	716928	0	103	103	8111	8111	6960	6960	22812	22812	49.36	2.16	92.98	11	804	73	96	2	0	0	0	1	0	0	1	32	0
ESw5INH32.309	AS-MICRO-3CA.309	Activated sludge	Microcosm	3CA	d__Bacteria	p__Myxococcota	c__Polyangia	o__Polyangiales	f__Polyangiaceae	g__	s__	c__Deltaproteobacteria (UID3216)	83	247	155	90.76	1.29	0	5036959	0	302	302	24000	24000	16678	16678	197512	197512	71.65	1.3	88.65	11	4199	26	220	0	1	0	0	1	1	1	0	43	0
140613_D00172_0128_AH9FB3ADXX.183	AS-MESO-3CA.183	Activated sludge	Mesocosm	3CA	d__Bacteria	p__Myxococcota	c__Polyangia	o__Polyangiales	f__Polyangiaceae	g__	s__	c__Deltaproteobacteria (UID3216)	83	247	155	90.14	1.96	0	4954661	0	303	303	22114	22114	16352	16352	105592	105592	71.73	1.28	88.92	11	4091	26	218	2	1	0	0	1	0	0	0	42	0
AHFFLLBCXY_R64F2O4MI6VG7YUR_L2.92	AS-MESO-OLR.92	Activated sludge	Mesocosm	OLR	d__Bacteria	p__Actinobacteriota	c__Actinobacteria	o__Actinomycetales	f__Dermatophilaceae	g__Kineosphaera	s__	o__Actinomycetales (UID1663)	488	307	182	94.76	1.83	0	3907913	0	306	306	19234	19234	12770	12770	77393	77393	72.51	1.58	88.9	11	3494	19	284	4	0	0	0	0	0	0	0	47	1
140613_D00172_0128_AH9FB3ADXX.249	AS-MESO-3CA.249	Activated sludge	Mesocosm	3CA	d__Bacteria	p__Proteobacteria	c__Alphaproteobacteria	o__Rhodospirillales_A	f__2-12-FULL-67-15	g__	s__	o__Rhodospirillales (UID3754)	63	336	201	90.47	3.23	37.5	3376483	0	309	309	16228	16228	10927	10927	59461	59461	68.23	2.22	88.26	11	3254	41	289	5	1	0	0	1	0	1	1	37	0
ESw5INH32.14	AS-MICRO-3CA.14	Activated sludge	Microcosm	3CA	d__Bacteria	p__Chloroflexota	c__Chloroflexia	o__Thermomicrobiales	f__UBA6265	g__	s__	k__Bacteria (UID1452)	924	158	106	96.86	0	0	3729479	0	311	311	18951	18951	11991	11991	204987	204987	72.67	2.02	85.87	11	3445	4	154	0	0	0	0	0	0	0	0	45	0
ESw5INH32.49	AS-MICRO-3CA.49	Activated sludge	Microcosm	3CA	d__Bacteria	p__Bacteroidota	c__Bacteroidia	o__Chitinophagales	f__Chitinophagaceae	g__Niabella	s__	p__Bacteroidetes (UID2591)	364	301	202	68.39	2.48	57.14	1877487	0	412	412	4728	4728	4557	4557	15008	15008	43.65	1.9	91.41	11	2055 1	0	194	7	0	0	0	0	0	0	0	23	1
ESw5INH32.194	AS-MICRO-3CA.194	Activated sludge	Microcosm	3CA	d__Bacteria	p__Proteobacteria	c__Gammaproteobacteria	o__Burkholderiales	f__Palsa-1005	g__	s__	c__Betaproteobacteria (UID3971)	223	425	211	93.29	2.61	100	3209197	0	311	311	16459	16459	10318	10318	96042	96042	65.65	2.32	89.99	11	3007	24	394	7	0	0	0	0	0	0	0	42	0
ESw5INH32.52	AS-MICRO-3CA.52	Activated sludge	Microcosm	3CA	d__Bacteria	p__Actinobacteriota	c__Actinobacteria	o__Propionibacteriales	f__Propionibacteriaceae	g__Micropruina	s__	k__Bacteria (UID203)	5449	104	58	51.18	2.59	0	3427410	0	433	433	10264	10264	7915	7915	38308	38308	69.22	1.46	91.22	11	3309	68	34	2	0	0	0	0	0	0	0	39	1
mFMbES.202	AS-MICRO-OLR.202	Activated sludge	Microcosm	OLR	d__Bacteria	p__Actinobacteriota	c__Actinobacteria	o__Nanopelagicales	f__	g__	s__	o__Actinomycetales (UID1663)	488	310	185	93.98	2.66	22.22	3226511	0	312	312	15255	15255	10341	10341	55703	55703	72.41	2.66	90.88	11	3202	13	288	9	0	0	0	2	1	1	1	48	5
ESw5INH32.149	AS-MICRO-3CA.149	Activated sludge	Microcosm	3CA	d__Bacteria	p__Actinobacteriota	c__Actinobacteria	o__Actinomycetales	f__Microbacteriaceae	g__Microbacterium	s__	o__Actinomycetales (UID1593)	69	400	198	90.35	2.42	0	3107577	0	312	312	13038	13038	9960	9960	72229	72229	71.95	2.06	92.11	11	2994	32	357	11	0	0	0	0	0	0	0	40	2
ESw5INH32.57	AS-MICRO-3CA.57	Activated sludge	Microcosm	3CA	d__Bacteria	p__Actinobacteriota	c__Actinobacteria	o__Propionibacteriales	f__Propionibacteriaceae	g__Micropruina	s__	o__Actinomycetales (UID1697)	387	330	193	85.35	1.04	50	3513437	0	269	269	18520	18520	13061	13061	66336	66336	71.04	1.18	91.14	11	3346	67	261	2	0	0	0	1	0	0	0	36	0
ESw5INH32.6	AS-MICRO-3CA.6	Activated sludge	Microcosm	3CA	d__Bacteria	p__Patescibacteria	c__Saccharimonadia	o__Saccharimonadales	f__Saccharimonadaceae	g__Saccharimonas	s__	k__Bacteria (UID1453)	901	171	117	50.4	9.4	66.67	882922	0	124	124	8739	8739	7120	7120	35633	35633	48.49	1.75	91.18	11	1017	70	91	9	1	0	0	1	0	0	1	26	0
ESw5INH32.61	AS-MICRO-3CA.61	Activated sludge	Microcosm	3CA	d__Bacteria	p__Actinobacteriota	c__Actinobacteria	o__	f__	g__	s__	o__Actinomycetales (UID1663)	488	310	185	81.27	0.54	0	2071501	0	101	101	31935	31935	20509	20509	87860	87860	63.17	2.18	87.57	11	1907	52	257	1	0	0	0	1	1	1	0	49	3
ESw5INH32.64	AS-MICRO-3CA.64	Activated sludge	Microcosm	3CA	d__Bacteria	p__Proteobacteria	c__Gammaproteobacteria	o__Burkholderiales	f__Burkholderiaceae	g__Rubrivivax	s__	o__Burkholderiales (UID4000)	193	426	214	66.32	6.71	4.35	3710428	0	494	494	9565	9565	7510	7510	44295	44295	72.17	1.53	91.68	11	3603 1	53	254	17	2	0	0	1	0	0	0	33	1
ESw5INH32.65	AS-MICRO-3CA.65	Activated sludge	Microcosm	3CA	d__Bacteria	p__Actinobacteriota	c__Actinobacteria	o__Propionibacteriales	f__Propionibacteriaceae	g__Nigerium	s__	o__Actinomycetales (UID1697)	387	330	193	71.75	5.35	17.65	5217719	0	971	971	5819	5819	5373	5373	84025	84025	67.58	2.05	89.37	11	5758 1	7	208	14	1	0	0	0	0	0	0	54	3
ESw5INH32.66	AS-MICRO-3CA.66	Activated sludge	Microcosm	3CA	d__Bacteria	p__Actinobacteriota	c__Actinobacteria	o__Actinomycetales	f__Dermatophilaceae	g__Tetrasphaera_A	s__Tetrasphaera_A australiensis	o__Actinomycetales (UID1663)	488	308	183	90.35	8.89	27.27	3334108	0	363	363	12684	12684	9184	9184	52076	52076	69.61	1.52	91.72	11	3395	37	250	15	6	0	0	0	0	0	0	30	0
AHFFLLBCXY_R64F2O4MI6VG7YUR_L2.228	AS-MESO-OLR.228	Activated sludge	Mesocosm	OLR	d__Bacteria	p__Actinobacteriota	c__Actinobacteria	o__Actinomycetales	f__Dermatophilaceae	g__Phycicoccus	s__	o__Actinomycetales (UID1663)	488	309	185	91.99	3.78	61.54	3530970	0	322	322	14949	14949	10965	10965	85432	85432	70.63	1.5	91.37	11	3362	23	273	13	0	0	0	0	0	0	0	43	1
mFMbES.223	AS-MICRO-OLR.223	Activated sludge	Microcosm	OLR	d__Bacteria	p__Proteobacteria	c__Gammaproteobacteria	o__Competibacterales	f__Competibacteraceae	g__Competibacter	s__	c__Gammaproteobacteria (UID4267)	119	544	284	94.01	3.73	42.11	4374596	0	323	323	22003	22003	13543	13543	87732	87732	63.58	2.61	90.21	11	4031	22	503	19	0	0	0	0	0	0	0	40	0
ESw5INH32.74	AS-MICRO-3CA.74	Activated sludge	Microcosm	3CA	d__Bacteria	p__Proteobacteria	c__Gammaproteobacteria	o__Xanthomonadales	f__Xanthomonadaceae	g__Pseudoxanthomonas_A	s__	f__Xanthomonadaceae (UID4214)	55	659	290	93.75	6	25	2682211	0	263	263	14956	14956	10198	10198	70748	70748	68.22	1.86	90.46	11	2613	64	559	36	0	0	0	1	1	0	1	42	0
140613_D00172_0128_AH9FB3ADXX.257	AS-MESO-3CA.257	Activated sludge	Mesocosm	3CA	d__Bacteria	p__Verrucomicrobiota	c__Verrucomicrobiae	o__Opitutales	f__Opitutaceae	g__UBA6669	s__	k__Bacteria (UID2982)	88	227	146	91.98	3.6	0	4083668	0	324	324	17674	17674	12603	12603	50723	50723	61.49	1.53	91.03	11	3617	27	194	6	0	0	0	0	0	0	0	34	2
ESw5INH32.15	AS-MICRO-3CA.15	Activated sludge	Microcosm	3CA	d__Bacteria	p__Actinobacteriota	c__Actinobacteria	o__Propionibacteriales	f__Nocardioidaceae	g__Nocardioides	s__	o__Actinomycetales (UID1697)	387	330	193	91.41	4.06	15.79	3874633	0	324	324	16728	16728	11958	11958	73608	73608	71.2	1.62	90.92	11	3834	37	274	19	0	0	0	1	0	0	0	51	4
mFMbES.54	AS-MICRO-OLR.54	Activated sludge	Microcosm	OLR	d__Bacteria	p__Verrucomicrobiota	c__Verrucomicrobiae	o__Verrucomicrobiales	f__Verrucomicrobiaceae	g__Prosthecobacter	s__	k__Bacteria (UID2982)	88	229	147	95.53	4.08	62.5	4400354	0	324	324	19836	19836	13581	13581	68059	68059	59.22	1.63	92.3	11	3993	12	209	8	0	0	0	0	1	0	0	45	0
ESw5INH32.214	AS-MICRO-3CA.214	Activated sludge	Microcosm	3CA	d__Bacteria	p__Proteobacteria	c__Gammaproteobacteria	o__Burkholderiales	f__Burkholderiaceae	g__Ideonella_A	s__	o__Burkholderiales (UID4000)	193	427	214	94.21	0.55	33.33	3670738	0	326	326	16295	16295	11259	11259	69404	69404	70.1	1.68	91.69	11	3564	19	405	3	0	0	0	0	0	0	0	38	2
ESw5INH32.90	AS-MICRO-3CA.90	Activated sludge	Microcosm	3CA	d__Bacteria	p__Planctomycetota	c__Planctomycetes	o__Gemmatales	f__HRBIN36	g__	s__	k__Bacteria (UID203)	5449	103	57	65.95	1.75	0	2730009	0	20	20	228267	228267	136500	136500	463291	463291	51.24	1.21	90.54	11	2166	55	47	1	0	0	0	0	2	0	2	32	1
ESw5INH32.92	AS-MICRO-3CA.92	Activated sludge	Microcosm	3CA	d__Bacteria	p__Proteobacteria	c__Gammaproteobacteria	o__Burkholderiales	f__Rhodocyclaceae	g__Thauera	s__	f__Rhodocyclaceae (UID3972)	30	540	241	61.73	0.85	27.27	2284610	0	424	424	5912	5912	5388	5388	21858	21858	69.6	2.09	90.37	11	2369 2	27	302	11	0	0	0	0	0	0	0	35	0
ESw5INH32.93	AS-MICRO-3CA.93	Activated sludge	Microcosm	3CA	d__Bacteria	p__Proteobacteria	c__Gammaproteobacteria	o__Burkholderiales	f__Burkholderiaceae	g__Alicycliphilus	s__Alicycliphilus denitrificans	f__Comamonadaceae (UID4119)	39	693	323	63.93	0.81	50	2739173	0	492	492	6452	6452	5567	5567	38569	38569	68.99	2.18	92.41	11	3001 2	61	424	8	0	0	0	0	0	0	0	24	0
AHFFLLBCXY_R64F2O4MI6VG7YUR_L2.127	AS-MESO-OLR.127	Activated sludge	Mesocosm	OLR	d__Bacteria	p__Proteobacteria	c__Alphaproteobacteria	o__Rhodobacterales	f__Rhodobacteraceae	g__Paracoccus	s__	f__Rhodobacteraceae (UID3340)	84	568	330	94.15	1.77	11.11	3690225	0	327	327	15660	15660	11285	11285	60488	60488	66.6	1.93	91.7	11	3676	39	520	9	0	0	0	0	0	0	0	34	1
ESw5INH32.95	AS-MICRO-3CA.95	Activated sludge	Microcosm	3CA	d__Bacteria	p__Proteobacteria	c__Gammaproteobacteria	o__Xanthomonadales	f__Xanthomonadaceae	g__Pseudoxanthomonas	s__	k__Bacteria (UID203)	5449	104	58	71.03	0	0	2354804	0	318	318	8735	8735	7405	7405	39472	39472	69.83	1.59	91.34	11	2370	55	49	0	0	0	0	1	1	0	1	35	0
140613_D00172_0128_AH9FB3ADXX.350	AS-MESO-3CA.350	Activated sludge	Mesocosm	3CA	d__Bacteria	p__Proteobacteria	c__Alphaproteobacteria	o__Rhizobiales	f__Rhizobiaceae	g__Shinella	s__	f__Rhizobiaceae (UID3563)	81	808	337	91.06	3.89	21.05	3981551	0	328	328	17323	17323	12138	12138	122715	122715	67.07	1.49	90.13	11	3964	97	679	29	3	0	0	0	0	0	0	36	1
mFMbES.1	AS-MICRO-OLR.1	Activated sludge	Microcosm	OLR	d__Bacteria	p__Dependentiae	c__Babeliae	o__Babeliales	f__Vermiphilaceae	g__SOIL31	s__	k__Bacteria (UID3060)	138	338	246	56.3	0.02	0	1228744	0	1	1	1228744	1228744	1228744	1228744	1228744	1228744	34.31	0	89.69	11	1155 1	24	213	1	0	0	0	1	1	1	0	35	1
mFMbES.102	AS-MICRO-OLR.102	Activated sludge	Microcosm	OLR	d__Bacteria	p__Actinobacteriota	c__Actinobacteria	o__Propionibacteriales	f__Propionibacteriaceae	g__Micropruina	s__	o__Actinomycetales (UID1697)	387	330	193	82.37	3.02	66.67	3315788	0	331	331	13183	13183	10017	10017	68934	68934	69.11	1.35	91.03	11	3169	72	249	9	0	0	0	0	0	0	0	34	0
mFMbES.103	AS-MICRO-OLR.103	Activated sludge	Microcosm	OLR	d__Bacteria	p__Planctomycetota	c__Phycisphaerae	o__Phycisphaerales	f__SM1A02	g__UBA4658	s__	k__Bacteria (UID2565)	2921	143	88	84.59	7.16	26.32	2855823	0	468	468	7017	7017	6102	6102	30581	30581	68.75	2.15	88.8	11	2622	16	118	4	5	0	0	1	1	1	0	37	1
140613_D00172_0128_AH9FB3ADXX.382	AS-MESO-3CA.382	Activated sludge	Mesocosm	3CA	d__Bacteria	p__Proteobacteria	c__Gammaproteobacteria	o__Burkholderiales	f__Burkholderiaceae	g__JOSHI-001	s__	o__Burkholderiales (UID4000)	193	426	214	95.17	0.8	16.67	4015653	0	328	328	17835	17835	12242	12242	65908	65908	70.23	1.96	92.56	11	4029	25	395	6	0	0	0	1	0	0	0	36	0
AHFFLLBCXY_R64F2O4MI6VG7YUR_L2.166	AS-MESO-OLR.166	Activated sludge	Mesocosm	OLR	d__Bacteria	p__Proteobacteria	c__Gammaproteobacteria	o__Burkholderiales	f__Burkholderiaceae	g__Rubrivivax	s__	o__Burkholderiales (UID4000)	193	426	214	92.57	1.4	60	3889639	0	330	330	17812	17812	11786	11786	103024	103024	70.18	1.82	91.83	11	3829	21	400	5	0	0	0	0	0	0	0	44	0
AHFFLLBCXY_R64F2O4MI6VG7YUR_L2.185	AS-MESO-OLR.185	Activated sludge	Mesocosm	OLR	d__Bacteria	p__Proteobacteria	c__Alphaproteobacteria	o__Rhodobacterales	f__Rhodobacteraceae	g__Rhodobacter_E	s__	f__Rhodobacteraceae (UID3340)	84	568	330	95.55	2.19	10.53	4285649	0	332	332	18156	18156	12908	12908	99376	99376	67.15	2.33	89.63	11	4307	31	520	16	1	0	0	0	0	0	0	39	1
mFMbES.109	AS-MICRO-OLR.109	Activated sludge	Microcosm	OLR	d__Bacteria	p__Patescibacteria	c__Saccharimonadia	o__Saccharimonadales	f__Saccharimonadaceae	g__UBA5946	s__	k__Bacteria (UID1452)	924	161	108	63.89	0.93	0	787253	0	44	44	25941	25941	17892	17892	61002	61002	51.01	1.26	92.73	11	785	46	114	1	0	0	0	1	0	0	1	21	0
140613_D00172_0128_AH9FB3ADXX.146	AS-MESO-3CA.146	Activated sludge	Mesocosm	3CA	d__Bacteria	p__Proteobacteria	c__Gammaproteobacteria	o__Competibacterales	f__Competibacteraceae	g__	s__	c__Gammaproteobacteria (UID4267)	119	544	284	95.72	1.8	22.22	4043531	0	333	333	17182	17182	12142	12142	71101	71101	70.1	1.84	89.8	11	4087	36	499	9	0	0	0	0	0	0	0	44	2
mFMbES.113	AS-MICRO-OLR.113	Activated sludge	Microcosm	OLR	d__Bacteria	p__Chloroflexota	c__Anaerolineae	o__	f__	g__	s__	k__Bacteria (UID1452)	924	160	109	94.5	6.61	0	4625361	0	120	120	91452	91452	38544	38544	446860	446860	66.68	6.41	91.63	11	4052	6	147	6	1	0	0	1	0	0	0	52	0
AHFFLLBCXY_R64F2O4MI6VG7YUR_L2.216	AS-MESO-OLR.216	Activated sludge	Mesocosm	OLR	d__Bacteria	p__Proteobacteria	c__Gammaproteobacteria	o__Burkholderiales	f__Burkholderiaceae	g__Rubrivivax	s__	o__Burkholderiales (UID4000)	193	426	214	93.72	0.98	33.33	3683379	0	334	334	15133	15133	11028	11028	81026	81026	71.64	1.67	92.45	11	3590	16	407	3	0	0	0	0	0	0	0	35	1
ESw5INH32.377	AS-MICRO-3CA.377	Activated sludge	Microcosm	3CA	d__Bacteria	p__Chloroflexota	c__Anaerolineae	o__	f__	g__	s__	k__Bacteria (UID1452)	924	163	110	94.55	2	33.33	5160467	0	337	337	23584	23584	15312	15312	73393	73393	62.28	1.98	89.5	11	4468	7	153	3	0	0	0	2	2	2	0	48	1
ESw5INH32.82	AS-MICRO-3CA.82	Activated sludge	Microcosm	3CA	d__Bacteria	p__Proteobacteria	c__Alphaproteobacteria	o__Rhizobiales	f__Rhizobiaceae	g__NS-104	s__	f__Rhizobiaceae (UID3564)	78	840	354	91.06	4.35	46.88	4403013	0	337	337	20052	20052	13065	13065	72663	72663	64.23	1.62	89.75	11	4339	60	748	32	0	0	0	0	0	0	0	48	1
140613_D00172_0128_AH9FB3ADXX.15	AS-MESO-3CA.15	Activated sludge	Mesocosm	3CA	d__Bacteria	p__Verrucomicrobiota	c__Verrucomicrobiae	o__Verrucomicrobiales	f__DEV007	g__Arctic95D-9	s__	k__Bacteria (UID2982)	88	229	147	92.36	0.03	0	3709929	0	340	340	14117	14117	10911	10911	51499	51499	54.12	1.36	91.67	11	3220	18	210	1	0	0	0	1	0	1	1	34	0
mFMbES.12	AS-MICRO-OLR.12	Activated sludge	Microcosm	OLR	d__Bacteria	p__Patescibacteria	c__Saccharimonadia	o__Saccharimonadales	f__Saccharimonadaceae	g__UBA5946	s__	k__Bacteria (UID1452)	924	161	108	67.75	4.17	42.86	1098074	0	58	58	34060	34060	18932	18932	60513	60513	53.18	1.4	89.07	11	1238	39	115	7	0	0	0	1	0	0	1	33	1
ESw5INH32.212	AS-MICRO-3CA.212	Activated sludge	Microcosm	3CA	d__Bacteria	p__Gemmatimonadota	c__Gemmatimonadetes	o__Gemmatimonadales	f__Gemmatimonadaceae	g__Gemmatimonas	s__	k__Bacteria (UID2495)	2993	147	91	97.8	3.3	0	4647528	0	342	342	22358	22358	13589	13589	108710	108710	67.38	1.75	92.97	11	4270	2	141	4	0	0	0	0	0	0	0	50	1
140613_D00172_0128_AH9FB3ADXX.240	AS-MESO-3CA.240	Activated sludge	Mesocosm	3CA	d__Bacteria	p__Proteobacteria	c__Gammaproteobacteria	o__Competibacterales	f__Competibacteraceae	g__Plasticicumulans	s__	c__Gammaproteobacteria (UID4201)	1164	275	174	97.61	1.42	40	3824751	0	343	343	15166	15166	11150	11150	65337	65337	70.3	1.99	89.73	11	3609	8	262	5	0	0	0	0	0	0	0	47	2
ESw5INH32.252	AS-MICRO-3CA.252	Activated sludge	Microcosm	3CA	d__Bacteria	p__Proteobacteria	c__Alphaproteobacteria	o__Rhizobiales	f__Hyphomicrobiaceae	g__	s__	o__Rhizobiales (UID3447)	356	413	248	94.74	2	42.86	5234267	0	346	346	23500	23500	15127	15127	73527	73527	64	1.87	88.49	11	5084	17	384	11	1	0	0	0	0	0	0	38	1
mFMbES.127	AS-MICRO-OLR.127	Activated sludge	Microcosm	OLR	d__Bacteria	p__Bacteroidota	c__Bacteroidia	o__Cytophagales	f__Cyclobacteriaceae	g__ELB16-189	s__	o__Cytophagales (UID2936)	47	454	336	86.59	0.3	0	3325928	0	28	28	216665	216665	118783	118783	439801	439801	48.37	1.26	94.2	11	2996	54	399	1	0	0	0	0	0	0	0	33	0
mFMbES.128	AS-MICRO-OLR.128	Activated sludge	Microcosm	OLR	d__Bacteria	p__Actinobacteriota	c__Actinobacteria	o__Propionibacteriales	f__Propionibacteriaceae	g__Microlunatus	s__	k__Bacteria (UID203)	5449	104	58	67.82	6.9	75	4938618	0	608	608	10364	10364	8122	8122	114302	114302	67.6	1.54	91.19	11	4763	56	44	4	0	0	0	0	0	0	0	38	2
mFMbES.129	AS-MICRO-OLR.129	Activated sludge	Microcosm	OLR	d__Bacteria	p__Actinobacteriota	c__Actinobacteria	o__Propionibacteriales	f__Propionibacteriaceae	g__Microlunatus	s__	o__Actinomycetales (UID1697)	387	330	193	73.63	1.3	33.33	3555582	0	409	409	10717	10717	8693	8693	127844	127844	66.83	1.28	91.07	11	3541 1	12	215	3	0	0	0	0	0	0	0	35	2
mFMbES.13	AS-MICRO-OLR.13	Activated sludge	Microcosm	OLR	d__Bacteria	p__Proteobacteria	c__Gammaproteobacteria	o__Burkholderiales	f__Burkholderiaceae	g__Rubrivivax	s__	o__Burkholderiales (UID4000)	193	426	214	88.8	1.64	60	3915219	0	437	437	12008	12008	8959	8959	68554	68554	71.44	2.04	90.56	11	3846	43	380	2	1	0	0	1	1	1	0	43	1
140613_D00172_0128_AH9FB3ADXX.88	AS-MESO-3CA.88	Activated sludge	Mesocosm	3CA	d__Bacteria	p__Gemmatimonadota	c__Gemmatimonadetes	o__Gemmatimonadales	f__Gemmatimonadaceae	g__Gemmatimonas	s__	k__Bacteria (UID2495)	2993	147	91	91.76	3.3	33.33	3815444	0	347	347	16471	16471	10995	10995	89742	89742	65.61	1.29	92.69	11	3482	8	136	3	0	0	0	0	0	0	0	39	0
mFMbES.133	AS-MICRO-OLR.133	Activated sludge	Microcosm	OLR	d__Bacteria	p__Actinobacteriota	c__Actinobacteria	o__Propionibacteriales	f__Propionibacteriaceae	g__Micropruina	s__	o__Actinomycetales (UID1697)	387	330	193	79.63	3.71	66.67	3618423	0	368	368	14446	14446	9832	9832	43130	43130	70.5	1.56	90.57	11	3502	76	242	12	0	0	0	0	0	0	0	46	1
mFMbES.134	AS-MICRO-OLR.134	Activated sludge	Microcosm	OLR	d__Bacteria	p__Actinobacteriota	c__Actinobacteria	o__Propionibacteriales	f__Propionibacteriaceae	g__Micropruina	s__	o__Actinomycetales (UID1697)	387	330	193	91.23	5.87	56.25	4061160	0	143	143	46264	46264	28399	28399	178733	178733	70.28	1.08	90.03	11	3782	56	258	16	0	0	0	1	0	0	0	49	1
mFMbES.136	AS-MICRO-OLR.136	Activated sludge	Microcosm	OLR	d__Bacteria	p__Acidobacteriota	c__Vicinamibacteria	o__Fen-336	f__	g__	s__	k__Bacteria (UID3187)	2258	188	117	83.76	4.27	0	5152351	0	676	676	9562	9562	7621	7621	87524	87524	73.1	1.92	93.57	11	4892	23	160	5	0	0	0	1	1	2	2	41	0
mFMbES.137	AS-MICRO-OLR.137	Activated sludge	Microcosm	OLR	d__Bacteria	p__Bacteroidota	c__Bacteroidia	o__AKYH767-A	f__OLB10	g__OLB10	s__OLB10 sp002455375	p__Bacteroidetes (UID2605)	350	316	210	90.16	5.95	31.25	3363128	0	227	227	26017	26017	14815	14815	87644	87644	36.93	2.02	92.02	11	2927	39	263	13	1	0	0	1	0	1	0	37	0
mFMbES.26	AS-MICRO-OLR.26	Activated sludge	Microcosm	OLR	d__Bacteria	p__Bacteroidota	c__Bacteroidia	o__Chitinophagales	f__Chitinophagaceae	g__Parafilimonas	s__	p__Bacteroidetes (UID2591)	364	303	203	97.54	0.99	33.33	4216470	0	347	347	19103	19103	12151	12151	78519	78519	36.48	1.74	88.5	11	3791	6	294	3	0	0	0	1	1	1	1	39	0
mFMbES.14	AS-MICRO-OLR.14	Activated sludge	Microcosm	OLR	d__Bacteria	p__Proteobacteria	c__Alphaproteobacteria	o__Micavibrionales	f__Micavibrionaceae	g__UM-FILTER-47-13	s__	c__Alphaproteobacteria (UID3305)	564	349	230	86.15	5.98	38.89	2351444	0	169	169	21268	21268	13913	13913	49993	49993	58.2	1.82	89.76	11	2389	40	293	15	1	0	0	0	1	1	1	41	2
ESw5INH32.369	AS-MICRO-3CA.369	Activated sludge	Microcosm	3CA	d__Bacteria	p__Gemmatimonadota	c__Gemmatimonadetes	o__Gemmatimonadales	f__Gemmatimonadaceae	g__Fen-1231	s__	k__Bacteria (UID2495)	2993	147	91	95.05	2.2	0	3498427	0	350	350	13783	13783	9995	9995	92569	92569	72.82	1.42	94.1	11	3264	5	140	2	0	0	0	1	1	1	0	45	1
mFMbES.142	AS-MICRO-OLR.142	Activated sludge	Microcosm	OLR	d__Bacteria	p__Verrucomicrobiota	c__Verrucomicrobiae	o__Pedosphaerales	f__UBA11320	g__	s__	k__Bacteria (UID2982)	88	230	148	72	4.08	42.86	4576834	0	734	734	7253	7253	6235	6235	42652	42652	62.75	1.91	89.46	11	4001	61	162	7	0	0	0	0	0	0	0	37	0
mFMbES.144	AS-MICRO-OLR.144	Activated sludge	Microcosm	OLR	d__Bacteria	p__Actinobacteriota	c__Actinobacteria	o__Propionibacteriales	f__Propionibacteriaceae	g__Micropruina	s__	o__Actinomycetales (UID1697)	387	330	193	85.85	0.52	0	3606732	0	272	272	18344	18344	13260	13260	98812	98812	70.91	1.38	91.04	11	3458	64	265	1	0	0	0	1	0	0	0	36	0
mFMbES.145	AS-MICRO-OLR.145	Activated sludge	Microcosm	OLR	d__Bacteria	p__Proteobacteria	c__Alphaproteobacteria	o__Rhizobiales	f__Rhizobiaceae	g__	s__	o__Rhizobiales (UID3449)	345	431	258	97.87	9.53	6.06	5362671	0	175	175	84383	84383	30643	30643	210894	210894	63.23	1.34	89.9	11	5274	9	391	30	1	0	0	0	0	0	0	48	1
mFMbES.146	AS-MICRO-OLR.146	Activated sludge	Microcosm	OLR	d__Bacteria	p__Actinobacteriota	c__Actinobacteria	o__Propionibacteriales	f__Propionibacteriaceae	g__Nigerium	s__	o__Actinomycetales (UID1697)	387	330	193	94.78	8.75	16.67	3260786	0	426	426	10661	10661	7654	7654	42387	42387	70.67	1.85	91.17	11	3496	17	287	24	2	0	0	0	0	0	0	46	0
mFMbES.147	AS-MICRO-OLR.147	Activated sludge	Microcosm	OLR	d__Bacteria	p__Proteobacteria	c__Gammaproteobacteria	o__Burkholderiales	f__Burkholderiaceae	g__Ottowia	s__	o__Burkholderiales (UID4000)	193	427	214	85.31	1.02	80	3279200	0	374	374	12381	12381	8767	8767	66235	66235	68.14	2.24	90.99	11	3291	53	369	5	0	0	0	0	0	0	0	40	1
mFMbES.149	AS-MICRO-OLR.149	Activated sludge	Microcosm	OLR	d__Bacteria	p__Actinobacteriota	c__Actinobacteria	o__Propionibacteriales	f__Propionibacteriaceae	g__Micropruina	s__	o__Actinomycetales (UID1697)	387	330	193	78.03	2.59	37.5	3156877	0	386	386	10605	10605	8178	8178	40430	40430	70.88	1.65	90.39	11	3255	82	240	8	0	0	0	1	0	0	1	29	0
mFMbES.15	AS-MICRO-OLR.15	Activated sludge	Microcosm	OLR	d__Bacteria	p__Nitrospirota	c__Nitrospiria	o__Nitrospirales	f__Nitrospiraceae	g__Nitrospira_A	s__	k__Bacteria (UID3187)	2258	181	110	88.64	7.05	36.36	4432234	0	429	429	16159	16159	10331	10331	94452	94452	57.98	1.94	89.96	11	4494	14	158	8	1	0	0	0	0	0	0	42	1
mFMbES.150	AS-MICRO-OLR.150	Activated sludge	Microcosm	OLR	d__Bacteria	p__Proteobacteria	c__Alphaproteobacteria	o__Rhodobacterales	f__Rhodobacteraceae	g__Paracoccus	s__	f__Rhodobacteraceae (UID3340)	84	568	330	93.54	1.35	25	3500009	0	353	353	12976	12976	9915	9915	51980	51980	66.61	2.38	91.9	11	3475	55	505	8	0	0	0	0	0	0	0	36	2
mFMbES.152	AS-MICRO-OLR.152	Activated sludge	Microcosm	OLR	d__Bacteria	p__Patescibacteria	c__Saccharimonadia	o__Saccharimonadales	f__UBA4665	g__GCA-2746885	s__	k__Bacteria (UID1453)	901	171	117	56.71	2.78	50	1117786	0	85	85	19324	19324	13150	13150	45134	45134	49.57	2.18	89.49	11	1191	62	105	4	0	0	0	0	0	1	1	43	0
mFMbES.153	AS-MICRO-OLR.153	Activated sludge	Microcosm	OLR	d__Bacteria	p__Patescibacteria	c__Gracilibacteria	o__1-14-2-50-48-13	f__	g__	s__	k__Bacteria (UID1452)	924	161	108	73.61	0	0	1872140	0	26	26	107527	107527	72005	72005	198756	198756	45.74	0.94	86.23	11	1674	31	130	0	0	0	0	1	1	1	0	49	1
mFMbES.157	AS-MICRO-OLR.157	Activated sludge	Microcosm	OLR	d__Bacteria	p__Chloroflexota	c__Chloroflexia	o__Chloroflexales	f__Roseiflexaceae	g__Kouleothrix	s__	k__Bacteria (UID1452)	924	155	106	96.38	5.85	0	10034450	0	911	911	15841	15841	11014	11014	154789	154789	67.7	2.97	85.85	11	8459	5	142	7	1	0	0	0	1	1	1	73	3
140613_D00172_0128_AH9FB3ADXX.120	AS-MESO-3CA.120	Activated sludge	Mesocosm	3CA	d__Bacteria	p__Myxococcota	c__Polyangia	o__Polyangiales	f__Polyangiaceae	g__	s__	c__Deltaproteobacteria (UID3216)	83	247	155	94.48	3.92	8.33	9537946	0	356	356	44987	44987	26791	26791	122392	122392	70.85	1.32	92.85	11	8680	18	222	6	0	1	0	0	0	0	0	59	6
mFMbES.161	AS-MICRO-OLR.161	Activated sludge	Microcosm	OLR	d__Bacteria	p__Proteobacteria	c__Gammaproteobacteria	o__Burkholderiales	f__Burkholderiaceae	g__Ottowia	s__Ottowia sp001897615	k__Bacteria (UID203)	5449	104	58	72.41	5.8	60	2331073	0	301	301	11223	11223	7744	7744	41836	41836	69.06	2.12	91.15	11	2353	26	63	10	5	0	0	0	0	0	0	18	0
mFMbES.124	AS-MICRO-OLR.124	Activated sludge	Microcosm	OLR	d__Bacteria	p__Proteobacteria	c__Gammaproteobacteria	o__Competibacterales	f__Competibacteraceae	g__Plasticicumulans	s__	c__Gammaproteobacteria (UID4201)	1164	275	174	96.26	1.25	0	3908404	0	362	362	15273	15273	10796	10796	64004	64004	70.31	2.17	89.61	11	3700	7	265	3	0	0	0	0	0	0	0	51	1
mFMbES.163	AS-MICRO-OLR.163	Activated sludge	Microcosm	OLR	d__Bacteria	p__Proteobacteria	c__Alphaproteobacteria	o__Micavibrionales	f__Micavibrionaceae	g__UBA1573	s__	c__Alphaproteobacteria (UID3305)	564	349	230	79.86	2.83	87.5	1856610	0	171	171	22137	22137	10857	10857	69858	69858	49.45	2.54	87.23	11	1853	64	277	8	0	0	0	2	1	1	0	33	1
AHFFLLBCXY_R64F2O4MI6VG7YUR_L2.348	AS-MESO-OLR.348	Activated sludge	Mesocosm	OLR	d__Bacteria	p__Chloroflexota	c__Chloroflexia	o__Thermomicrobiales	f__UBA6265	g__	s__	k__Bacteria (UID1452)	924	158	106	94.97	0.94	0	3630759	0	365	365	15297	15297	9947	9947	97289	97289	72.66	2.03	86.58	11	3367	8	148	2	0	0	0	0	0	0	0	45	0
mFMbES.168	AS-MICRO-OLR.168	Activated sludge	Microcosm	OLR	d__Bacteria	p__Patescibacteria	c__Saccharimonadia	o__Saccharimonadales	f__Saccharimonadaceae	g__Saccharimonas	s__	k__Bacteria (UID1452)	924	161	108	50.08	3.89	60	623010	0	90	90	7834	7834	6922	6922	40318	40318	49.9	1.67	91.33	11	730	83	73	5	0	0	0	1	0	0	1	21	0
mFMbES.159	AS-MICRO-OLR.159	Activated sludge	Microcosm	OLR	d__Bacteria	p__Proteobacteria	c__Gammaproteobacteria	o__Burkholderiales	f__Burkholderiaceae	g__Ideonella_A	s__	o__Burkholderiales (UID4000)	193	427	214	92.73	1.6	50	3518400	0	365	365	13730	13730	9639	9639	56829	56829	70.08	1.68	91.88	11	3468	21	398	8	0	0	0	1	1	1	1	37	1
mFMbES.170	AS-MICRO-OLR.170	Activated sludge	Microcosm	OLR	d__Bacteria	p__Chloroflexota	c__Anaerolineae	o__Promineofilales	f__Promineofilaceae	g__Promineofilum	s__	k__Bacteria (UID1452)	924	163	110	54.38	2.37	25	2221379	0	385	385	6385	6385	5769	5769	34276	34276	66.7	2.56	90.65	11	2213	60	99	4	0	0	0	1	0	0	0	25	0
mFMbES.172	AS-MICRO-OLR.172	Activated sludge	Microcosm	OLR	d__Bacteria	p__Bacteroidota	c__Bacteroidia	o__Cytophagales	f__Spirosomaceae	g__Runella	s__	o__Cytophagales (UID2936)	47	454	336	88.51	1.49	20	6517886	0	812	812	9608	9608	8026	8026	36596	36596	42.07	2.28	91.02	11	6062	70	379	5	0	0	0	2	1	4	3	37	1
mFMbES.175	AS-MICRO-OLR.175	Activated sludge	Microcosm	OLR	d__Bacteria	p__Verrucomicrobiota	c__Verrucomicrobiae	o__Verrucomicrobiales	f__Verrucomicrobiaceae	g__Prosthecobacter	s__	k__Bacteria (UID2982)	88	229	147	70.57	3.4	66.67	5492493	0	1101	1101	5296	5296	4988	4988	19625	19625	61.8	1.82	92.48	11	5296	88	135	6	0	0	0	0	0	0	0	26	2
mFMbES.176	AS-MICRO-OLR.176	Activated sludge	Microcosm	OLR	d__Bacteria	p__Actinobacteriota	c__Actinobacteria	o__Propionibacteriales	f__Propionibacteriaceae	g__Micropruina	s__Micropruina glycogenica	o__Actinomycetales (UID1697)	387	330	193	75.51	0	0	2393502	0	363	363	7862	7862	6593	6593	44462	44462	68.91	1.58	91.54	11	2418	75	255	0	0	0	0	1	0	0	0	24	0
ESw5INH32.370	AS-MICRO-3CA.370	Activated sludge	Microcosm	3CA	d__Bacteria	p__Bacteroidota	c__Bacteroidia	o__Chitinophagales	f__Chitinophagaceae	g__Ferruginibacter	s__	p__Bacteroidetes (UID2591)	364	303	203	90.07	4.11	83.33	3399117	0	367	367	13839	13839	9261	9261	63133	63133	50.09	1.68	91.83	11	3270	25	270	6	2	0	0	1	1	1	0	35	0
140613_D00172_0128_AH9FB3ADXX.401	AS-MESO-3CA.401	Activated sludge	Mesocosm	3CA	d__Bacteria	p__Proteobacteria	c__Alphaproteobacteria	o__Rhodobacterales	f__Rhodobacteraceae	g__Paracoccus	s__	f__Rhodobacteraceae (UID3340)	84	568	330	94.42	2.68	20	3876424	0	375	375	13840	13840	10337	10337	78407	78407	66.47	1.86	90.87	11	3953	40	515	12	1	0	0	0	0	0	0	44	5
mFMbES.182	AS-MICRO-OLR.182	Activated sludge	Microcosm	OLR	d__Bacteria	p__Bacteroidota	c__Ignavibacteria	o__SJA-28	f__B-1AR	g__	s__	k__Bacteria (UID2570)	433	273	183	86.89	2.53	0	3818101	0	117	117	57248	57248	32633	32633	300304	300304	35.39	1.91	91.07	11	3380	28	238	7	0	0	0	1	1	2	2	46	3
mFMbES.185	AS-MICRO-OLR.185	Activated sludge	Microcosm	OLR	d__Bacteria	p__Proteobacteria	c__Gammaproteobacteria	o__Xanthomonadales	f__Rhodanobacteraceae	g__SNC69-320	s__	f__Xanthomonadaceae (UID4214)	55	659	290	94.55	8.01	86.89	3635442	0	376	376	13661	13661	9668	9668	87635	87635	70.78	1.77	91.55	11	3443	35	567	55	2	0	0	0	0	0	0	43	1
AHFFLLBCXY_R64F2O4MI6VG7YUR_L2.266	AS-MESO-OLR.266	Activated sludge	Mesocosm	OLR	d__Bacteria	p__Actinobacteriota	c__Actinobacteria	o__Actinomycetales	f__Dermatophilaceae	g__Tetrasphaera_A	s__Tetrasphaera_A australiensis	o__Actinomycetales (UID1663)	488	310	185	91.67	1.24	50	3520581	0	375	375	13356	13356	9388	9388	62058	62058	69.49	2.33	91.86	11	3519	44	262	4	0	0	0	0	0	0	0	40	2
mFMbES.190	AS-MICRO-OLR.190	Activated sludge	Microcosm	OLR	d__Bacteria	p__Proteobacteria	c__Alphaproteobacteria	o__Micavibrionales	f__Micavibrionaceae	g__UBA1573	s__	c__Alphaproteobacteria (UID3305)	564	349	230	78.88	1.97	50	1538626	0	150	150	15094	15094	10257	10257	63592	63592	48.23	2.17	89.41	11	1516	70	273	6	0	0	0	0	0	0	0	26	1
AHFFLLBCXY_R64F2O4MI6VG7YUR_L2.128	AS-MESO-OLR.128	Activated sludge	Mesocosm	OLR	d__Bacteria	p__Bacteroidota	c__Bacteroidia	o__Chitinophagales	f__Chitinophagaceae	g__Parafilimonas	s__	p__Bacteroidetes (UID2591)	364	303	203	97.81	1.23	0	4247842	0	384	384	16355	16355	11062	11062	90088	90088	36.53	1.91	89.31	11	3832	8	292	3	0	0	0	1	0	0	0	32	1
mFMbES.193	AS-MICRO-OLR.193	Activated sludge	Microcosm	OLR	d__Bacteria	p__Proteobacteria	c__Alphaproteobacteria	o__Rhizobiales	f__Beijerinckiaceae	g__	s__	k__Bacteria (UID203)	5449	104	58	85.34	7.99	28.57	2926323	0	369	369	9916	9916	7930	7930	52374	52374	69.56	2.27	92.12	11	3058	10	73	21	0	0	0	0	0	0	0	29	0
140613_D00172_0128_AH9FB3ADXX.188	AS-MESO-3CA.188	Activated sludge	Mesocosm	3CA	d__Bacteria	p__Actinobacteriota	c__Actinobacteria	o__Propionibacteriales	f__Nocardioidaceae	g__Nocardioides	s__	o__Actinomycetales (UID1697)	387	330	193	90.39	4.47	25	3779602	0	389	389	14046	14046	9716	9716	49473	49473	71.3	1.9	90.74	11	3856	40	278	12	0	0	0	0	1	0	1	44	2
mFMbES.199	AS-MICRO-OLR.199	Activated sludge	Microcosm	OLR	d__Bacteria	p__Proteobacteria	c__Gammaproteobacteria	o__Burkholderiales	f__Rhodocyclaceae	g__Zoogloea	s__	k__Bacteria (UID203)	5449	104	58	81.03	6.9	52.94	3969234	0	448	448	11754	11754	8859	8859	46829	46829	64.67	2.64	91.37	11	3837	36	51	17	0	0	0	0	0	0	0	41	0
ESw5INH32.97	AS-MICRO-3CA.97	Activated sludge	Microcosm	3CA	d__Bacteria	p__Bacteroidota	c__Bacteroidia	o__Chitinophagales	f__Chitinophagaceae	g__Niabella	s__	p__Bacteroidetes (UID2591)	364	301	202	90.84	0	0	3469163	0	390	390	11740	11740	8895	8895	40980	40980	41.34	2.08	88.45	11	3193	23	278	0	0	0	0	0	0	0	0	33	0
mFMbES.203	AS-MICRO-OLR.203	Activated sludge	Microcosm	OLR	d__Bacteria	p__Actinobacteriota	c__Actinobacteria	o__Propionibacteriales	f__Propionibacteriaceae	g__Microlunatus	s__	o__Actinomycetales (UID1697)	387	330	193	65.1	5.27	90.91	3171630	0	417	417	9269	9269	7605	7605	61678	61678	68.21	1.08	91.97	11	3106 1	35	181	10	4	0	0	0	0	0	0	17	0
mFMbES.206	AS-MICRO-OLR.206	Activated sludge	Microcosm	OLR	d__Bacteria	p__Acidobacteriota	c__Blastocatellia	o__Chloracidobacteriales	f__	g__	s__	k__Bacteria (UID3187)	2258	188	117	94.87	7.8	8.33	8792540	0	131	131	221934	221934	67118	67118	946942	946942	34.44	1.25	89.02	11	6822	6	172	9	1	0	0	2	0	0	0	91	4
mFMbES.207	AS-MICRO-OLR.207	Activated sludge	Microcosm	OLR	d__Bacteria	p__Proteobacteria	c__Alphaproteobacteria	o__Sphingomonadales	f__Sphingomonadaceae	g__	s__	o__Sphingomonadales (UID3310)	26	569	293	74.1	2.23	66.67	1783661	0	280	280	7303	7303	6370	6370	28719	28719	61.24	1.65	94.01	11	1963 1	49	411	9	0	0	0	0	0	0	0	24	1
mFMbES.208	AS-MICRO-OLR.208	Activated sludge	Microcosm	OLR	d__Bacteria	p__Patescibacteria	c__Saccharimonadia	o__Saccharimonadales	f__Saccharimonadaceae	g__UBA5946	s__	k__Bacteria (UID1452)	924	151	101	55.25	0.99	100	725445	0	71	71	15083	15083	10217	10217	69285	69285	52.14	1.54	89.29	11	826	53	97	1	0	0	0	0	0	0	0	34	1
mFMbES.209	AS-MICRO-OLR.209	Activated sludge	Microcosm	OLR	d__Bacteria	p__Proteobacteria	c__Gammaproteobacteria	o__Burkholderiales	f__Rhodocyclaceae	g__UTPRO2	s__UTPRO2 sp002066955	k__Bacteria (UID203)	5449	104	58	70	3.45	100	2745786	0	491	491	6220	6220	5592	5592	31634	31634	67.22	2.23	93.95	11	3073	55	47	2	0	0	0	0	0	0	0	34	0
mFMbES.21	AS-MICRO-OLR.21	Activated sludge	Microcosm	OLR	d__Bacteria	p__Proteobacteria	c__Alphaproteobacteria	o__Rhizobiales	f__Xanthobacteraceae	g__62-47	s__	k__Bacteria (UID203)	5449	104	58	52.74	6.03	0	2905687	0	575	575	5413	5413	5053	5053	22406	22406	63.47	1.92	87.92	11	3159	67	32	5	0	0	0	1	0	0	0	24	1
mFMbES.215	AS-MICRO-OLR.215	Activated sludge	Microcosm	OLR	d__Bacteria	p__Bacteroidota	c__Bacteroidia	o__Cytophagales	f__Cyclobacteriaceae	g__ELB16-189	s__	o__Cytophagales (UID2936)	47	454	336	93.32	7.47	64.52	4320945	0	318	318	28006	28006	13587	13587	162872	162872	48.57	1.5	93.31	11	3999	37	388	28	1	0	0	0	0	0	0	37	0
140613_D00172_0128_AH9FB3ADXX.283	AS-MESO-3CA.283	Activated sludge	Mesocosm	3CA	d__Bacteria	p__Bacteroidota	c__Bacteroidia	o__Chitinophagales	f__Chitinophagaceae	g__NS-102	s__	p__Bacteroidetes (UID2591)	364	302	203	94.33	0.49	0	4773943	0	398	398	18212	18212	11994	11994	89856	89856	42.92	1.68	90.4	11	4193	16	285	1	0	0	0	0	0	0	0	32	0
ESw5INH32.171	AS-MICRO-3CA.171	Activated sludge	Microcosm	3CA	d__Bacteria	p__Chloroflexota	c__Chloroflexia	o__Chloroflexales	f__Roseiflexaceae	g__Kouleothrix	s__	k__Bacteria (UID1452)	924	155	106	92.14	3.77	16.67	5467733	0	398	398	21166	21166	13738	13738	69382	69382	58.7	2.82	88.28	11	4820	10	139	6	0	0	0	0	0	0	0	74	5
mFMbES.222	AS-MICRO-OLR.222	Activated sludge	Microcosm	OLR	d__Bacteria	p__Patescibacteria	c__Saccharimonadia	o__Saccharimonadales	f__Saccharimonadaceae	g__	s__	k__Bacteria (UID1453)	901	171	117	53.04	2.14	100	717090	0	97	97	9361	9361	7392	7392	25021	25021	49.21	2.09	92.1	11	847	75	93	3	0	0	0	1	0	0	1	28	0
ESw5INH32.310	AS-MICRO-3CA.310	Activated sludge	Microcosm	3CA	d__Bacteria	p__Proteobacteria	c__Gammaproteobacteria	o__Competibacterales	f__Competibacteraceae	g__Plasticicumulans	s__	c__Gammaproteobacteria (UID4201)	1164	275	174	92.15	1.44	0	3615304	0	401	401	12192	12192	9015	9015	54029	54029	70.33	1.94	89.96	11	3458	17	251	6	1	0	0	2	0	2	2	44	0
mFMbES.227	AS-MICRO-OLR.227	Activated sludge	Microcosm	OLR	d__Bacteria	p__Actinobacteriota	c__Actinobacteria	o__Propionibacteriales	f__Propionibacteriaceae	g__Micropruina	s__	o__Actinomycetales (UID1697)	387	330	193	85.94	8.29	41.67	3945586	0	538	538	9384	9384	7333	7333	35584	35584	70.83	1.76	90.14	11	4077	56	250	24	0	0	0	0	0	0	0	40	1
mFMbES.231	AS-MICRO-OLR.231	Activated sludge	Microcosm	OLR	d__Bacteria	p__Proteobacteria	c__Gammaproteobacteria	o__Xanthomonadales	f__Xanthomonadaceae	g__Thermomonas	s__	f__Xanthomonadaceae (UID4214)	55	659	290	85.8	0.93	85.71	2260404	0	246	246	12914	12914	9188	9188	75804	75804	69.34	1.76	92	11	2265	80	572	7	0	0	0	0	0	0	0	42	2
mFMbES.233	AS-MICRO-OLR.233	Activated sludge	Microcosm	OLR	d__Bacteria	p__Proteobacteria	c__Gammaproteobacteria	o__Competibacterales	f__Competibacteraceae	g__	s__	c__Gammaproteobacteria (UID4201)	1164	275	174	89.19	2.97	71.43	3560683	0	436	436	11013	11013	8166	8166	83152	83152	70.6	2.79	90.6	11	3527	25	243	7	0	0	0	0	0	0	0	47	1
mFMbES.235	AS-MICRO-OLR.235	Activated sludge	Microcosm	OLR	d__Bacteria	p__Myxococcota	c__Polyangia	o__Haliangiales	f__Haliangiaceae	g__UBA2376	s__	k__Bacteria (UID203)	5449	103	57	52.63	7.81	0	2851164	0	645	645	4444	4444	4420	4420	19123	19123	72.31	1.83	91.83	11	2878	31	49	17	6	0	0	0	0	0	0	37	4
140613_D00172_0128_AH9FB3ADXX.233	AS-MESO-3CA.233	Activated sludge	Mesocosm	3CA	d__Bacteria	p__Verrucomicrobiota	c__Verrucomicrobiae	o__Verrucomicrobiales	f__Verrucomicrobiaceae	g__Prosthecobacter	s__	k__Bacteria (UID2982)	88	229	147	90.89	2.04	75	3746049	0	403	403	11755	11755	9295	9295	71427	71427	59.33	1.51	92.87	11	3478	21	204	4	0	0	0	0	1	0	1	38	0
mFMbES.120	AS-MICRO-OLR.120	Activated sludge	Microcosm	OLR	d__Bacteria	p__Chloroflexota	c__Chloroflexia	o__Thermomicrobiales	f__UBA6265	g__	s__	k__Bacteria (UID1452)	924	158	106	94.97	3.24	0	3627954	0	408	408	14109	14109	8892	8892	205289	205289	72.45	2.08	86	11	3443	8	143	7	0	0	0	0	0	1	0	43	0
mFMbES.238	AS-MICRO-OLR.238	Activated sludge	Microcosm	OLR	d__Bacteria	p__Sumerlaeota	c__Sumerlaeia	o__	f__	g__	s__	k__Bacteria (UID2495)	2993	147	91	62.57	2.2	0	2345939	0	41	41	114542	114542	57218	57218	182344	182344	60.2	1.12	92.4	11	1931	39	107	0	1	0	0	0	0	0	0	27	0
mFMbES.239	AS-MICRO-OLR.239	Activated sludge	Microcosm	OLR	d__Bacteria	p__Bacteroidota	c__Bacteroidia	o__Chitinophagales	f__LD1	g__Bog-950	s__	p__Bacteroidetes (UID2591)	364	303	203	65.13	0.25	100	2837415	0	52	52	76970	76970	54565	54565	230331	230331	44.86	1.16	92.86	11	2330 1	16	186	1	0	0	0	1	1	0	1	14	0
mFMbES.188	AS-MICRO-OLR.188	Activated sludge	Microcosm	OLR	d__Bacteria	p__Proteobacteria	c__Gammaproteobacteria	o__Burkholderiales	f__Rhodocyclaceae	g__Thauera	s__Thauera aminoaromatica	f__Rhodocyclaceae (UID3972)	30	540	241	92.54	3.56	68.42	3558860	0	411	411	12294	12294	8659	8659	77403	77403	69.42	2.11	91.6	11	3477	33	490	16	1	0	0	1	0	0	0	47	0
AHFFLLBCXY_R64F2O4MI6VG7YUR_L2.51	AS-MESO-OLR.51	Activated sludge	Mesocosm	OLR	d__Bacteria	p__Actinobacteriota	c__Acidimicrobiia	o__Microtrichales	f__Microtrichaceae	g__IMCC26207	s__	k__Bacteria (UID1453)	901	171	117	91.26	0.85	0	3558379	0	412	412	12719	12719	8636	8636	69329	69329	70.92	2.54	92.19	11	3534	14	155	2	0	0	0	0	0	0	0	56	8
140613_D00172_0128_AH9FB3ADXX.2	AS-MESO-3CA.2	Activated sludge	Mesocosm	3CA	d__Bacteria	p__Proteobacteria	c__Alphaproteobacteria	o__Rhizobiales	f__Xanthobacteraceae	g__	s__	o__Rhizobiales (UID3642)	107	485	316	90.51	1.89	25	3600558	0	417	417	11036	11036	8634	8634	62320	62320	65.63	1.96	87.6	11	3413	41	432	12	0	0	0	0	1	0	1	25	1
mFMbES.242	AS-MICRO-OLR.242	Activated sludge	Microcosm	OLR	d__Bacteria	p__Patescibacteria	c__Saccharimonadia	o__Saccharimonadales	f__Saccharimonadaceae	g__	s__	k__Bacteria (UID1453)	901	171	117	62.11	0.85	100	872494	0	29	29	59727	59727	30086	30086	97901	97901	49.6	0.96	92.02	11	952	51	119	1	0	0	0	1	1	0	2	32	0
mFMbES.243	AS-MICRO-OLR.243	Activated sludge	Microcosm	OLR	d__Bacteria	p__Actinobacteriota	c__Actinobacteria	o__Actinomycetales	f__Dermatophilaceae	g__Tetrasphaera_A	s__	o__Actinomycetales (UID1663)	488	310	185	87.7	0.86	66.67	3071514	0	389	389	10662	10662	7895	7895	54342	54342	68.36	1.52	92.07	11	3166	32	275	3	0	0	0	0	0	0	0	35	0
ESw5INH32.209	AS-MICRO-3CA.209	Activated sludge	Microcosm	3CA	d__Bacteria	p__Proteobacteria	c__Alphaproteobacteria	o__Rhizobiales	f__Rhizobiaceae	g__Mesorhizobium_B	s__	o__Rhizobiales (UID3450)	238	513	244	92.76	3.43	12	4526191	0	425	425	14427	14427	10649	10649	71802	71802	66.53	1.69	90.45	11	4592	39	454	19	0	1	0	0	0	0	0	44	1
mFMbES.251	AS-MICRO-OLR.251	Activated sludge	Microcosm	OLR	d__Bacteria	p__Bacteroidota	c__Bacteroidia	o__Chitinophagales	f__Chitinophagaceae	g__Ferruginibacter	s__	p__Bacteroidetes (UID2591)	364	302	203	64.64	0.25	100	2292970	0	220	220	15260	15260	10422	10422	69006	69006	42.84	1.19	91.28	11	2140 1	4	197	1	0	0	0	0	0	0	0	19	0
mFMbES.253	AS-MICRO-OLR.253	Activated sludge	Microcosm	OLR	d__Bacteria	p__Nitrospirota	c__Nitrospiria	o__Nitrospirales	f__Nitrospiraceae	g__Nitrospira_A	s__	k__Bacteria (UID3187)	2258	181	110	83.39	4.09	33.33	4284945	0	528	528	10873	10873	8115	8115	58884	58884	58	3.02	89.12	11	4506	33	142	6	0	0	0	0	0	0	0	61	2
mFMbES.254	AS-MICRO-OLR.254	Activated sludge	Microcosm	OLR	d__Bacteria	p__Proteobacteria	c__Gammaproteobacteria	o__Burkholderiales	f__Palsa-1005	g__	s__	c__Betaproteobacteria (UID3971)	223	425	211	87.88	0	0	2890821	0	275	275	17548	17548	10512	10512	51492	51492	65.99	2.05	90.82	11	2712	38	387	0	0	0	0	0	0	0	0	35	1
mFMbES.255	AS-MICRO-OLR.255	Activated sludge	Microcosm	OLR	d__Bacteria	p__Patescibacteria	c__Saccharimonadia	o__Saccharimonadales	f__UBA4665	g__	s__	k__Bacteria (UID1452)	924	161	108	57.92	1.08	100	989719	0	105	105	12845	12845	9425	9425	44665	44665	51.91	1.76	90.83	11	1084	57	102	2	0	0	0	1	1	2	2	29	0
mFMbES.256	AS-MICRO-OLR.256	Activated sludge	Microcosm	OLR	d__Bacteria	p__Proteobacteria	c__Alphaproteobacteria	o__Acetobacterales	f__Acetobacteraceae	g__	s__	o__Rhodospirillales (UID3754)	63	336	201	75.97	9.17	32.26	3429730	0	435	435	9578	9578	7884	7884	62482	62482	71.57	1.3	93.19	11	3560 1	7	202	25	2	0	0	0	0	0	0	31	0
140613_D00172_0128_AH9FB3ADXX.389	AS-MESO-3CA.389	Activated sludge	Mesocosm	3CA	d__Bacteria	p__Chloroflexota	c__Chloroflexia	o__Chloroflexales	f__Roseiflexaceae	g__Kouleothrix	s__	k__Bacteria (UID1452)	924	155	106	96.86	3.77	0	5249798	0	438	438	16130	16130	11985	11985	67129	67129	58.66	2.48	88.3	11	4698	4	145	6	0	0	0	0	0	0	0	71	5
mFMbES.261	AS-MICRO-OLR.261	Activated sludge	Microcosm	OLR	d__Bacteria	p__Proteobacteria	c__Gammaproteobacteria	o__Xanthomonadales	f__Rhodanobacteraceae	g__Dokdonella	s__	k__Bacteria (UID203)	5449	104	58	74.14	3.45	0	2930856	0	248	248	17213	17213	11817	11817	65817	65817	68.97	1.49	91	11	2683	55	46	3	0	0	0	1	0	0	0	40	0
mFMbES.28	AS-MICRO-OLR.28	Activated sludge	Microcosm	OLR	d__Bacteria	p__Proteobacteria	c__Alphaproteobacteria	o__Caulobacterales	f__Hyphomonadaceae	g__SWB02	s__	c__Alphaproteobacteria (UID3422)	26	529	308	65.63	1.27	50	2151165	0	165	165	30412	30412	13037	13037	129909	129909	63.1	1.34	92.97	11	2361 1	68	353	8	0	0	0	0	0	0	0	35	3
AHFFLLBCXY_R64F2O4MI6VG7YUR_L2.196	AS-MESO-OLR.196	Activated sludge	Mesocosm	OLR	d__Bacteria	p__Proteobacteria	c__Gammaproteobacteria	o__Competibacterales	f__Competibacteraceae	g__Plasticicumulans	s__	c__Gammaproteobacteria (UID4201)	1164	275	174	97.99	0.67	0	4088440	0	439	439	13339	13339	9313	9313	67241	67241	69.88	2.61	89.62	11	3938	4	269	2	0	0	0	0	0	0	0	52	1
mFMbES.30	AS-MICRO-OLR.30	Activated sludge	Microcosm	OLR	d__Bacteria	p__Acidobacteriota	c__Thermoanaerobaculia	o__UBA5066	f__UBA5066	g__UBA5066	s__	k__Bacteria (UID3187)	2258	188	117	74.93	1.88	0	3435539	0	481	481	8765	8765	7142	7142	35424	35424	72.73	1.61	94.39	11	3246	35	150	3	0	0	0	0	0	0	0	38	0
mFMbES.31	AS-MICRO-OLR.31	Activated sludge	Microcosm	OLR	d__Bacteria	p__Bacteroidota	c__Bacteroidia	o__Flavobacteriales	f__Flavobacteriaceae	g__Flavobacterium	s__	f__Flavobacteriaceae (UID2817)	81	511	283	84.42	5.08	41.67	2569196	0	452	452	6301	6301	5684	5684	37099	37099	32.21	1.74	92.41	11	2735	68	419	24	0	0	0	2	0	0	1	37	1
mFMbES.32	AS-MICRO-OLR.32	Activated sludge	Microcosm	OLR	d__Bacteria	p__Patescibacteria	c__Saccharimonadia	o__Saccharimonadales	f__UBA4665	g__GCA-2746885	s__	k__Bacteria (UID1453)	901	171	117	66.38	0	0	1439398	0	61	61	38117	38117	23596	23596	59375	59375	54.37	1.7	86.24	11	1583	45	126	0	0	0	0	1	1	0	0	42	0
mFMbES.4	AS-MICRO-OLR.4	Activated sludge	Microcosm	OLR	d__Bacteria	p__Patescibacteria	c__Saccharimonadia	o__Saccharimonadales	f__Saccharimonadaceae	g__UBA5946	s__	k__Bacteria (UID2495)	2993	143	89	74.99	1.79	100	862772	0	71	71	15151	15151	12151	12151	51359	51359	52.04	1.61	90.83	11	982	28	112	3	0	0	0	1	0	0	1	32	0
ESw5INH32.119	AS-MICRO-3CA.119	Activated sludge	Microcosm	3CA	d__Bacteria	p__Proteobacteria	c__Alphaproteobacteria	o__Rhodobacterales	f__Rhodobacteraceae	g__Paracoccus	s__	f__Rhodobacteraceae (UID3340)	84	568	330	93.75	2.53	35.29	4121126	0	441	441	12654	12654	9344	9344	63012	63012	66.16	2.29	90.81	11	4162	36	520	11	0	1	0	0	0	0	0	47	2
mFMbES.165	AS-MICRO-OLR.165	Activated sludge	Microcosm	OLR	d__Bacteria	p__Proteobacteria	c__Gammaproteobacteria	o__Burkholderiales	f__Rhodocyclaceae	g__Zoogloea	s__	f__Rhodocyclaceae (UID3972)	30	540	241	93.84	4.75	50	4047382	0	442	442	12907	12907	9156	9156	72322	72322	64.26	2.97	91.38	11	4053	79	441	20	0	0	0	0	0	0	0	51	1
mFMbES.46	AS-MICRO-OLR.46	Activated sludge	Microcosm	OLR	d__Bacteria	p__Proteobacteria	c__Alphaproteobacteria	o__Micavibrionales	f__UBA2400	g__UBA2400	s__	c__Alphaproteobacteria (UID3305)	564	349	230	80.65	1.74	0	1942372	0	13	13	238603	238603	149413	149413	319725	319725	46.42	0.93	89.22	11	1844	52	293	3	1	0	0	1	1	1	0	44	0
mFMbES.47	AS-MICRO-OLR.47	Activated sludge	Microcosm	OLR	d__Bacteria	p__Myxococcota	c__Polyangia	o__Haliangiales	f__Haliangiaceae	g__	s__	c__Deltaproteobacteria (UID3216)	83	247	155	77.31	0	0	5931161	0	1077	1077	6025	6025	5507	5507	29776	29776	70.47	1.93	88	11	5420	44	203	0	0	0	0	0	0	0	0	63	5
mFMbES.48	AS-MICRO-OLR.48	Activated sludge	Microcosm	OLR	d__Bacteria	p__Verrucomicrobiota_A	c__Chlamydiia	o__Parachlamydiales	f__	g__	s__	k__Bacteria (UID2982)	88	230	148	77.75	2.78	0	1776675	0	203	203	11228	11228	8752	8752	44576	44576	37.07	1.79	91.03	11	1677	46	178	6	0	0	0	0	1	0	0	31	0
mFMbES.49	AS-MICRO-OLR.49	Activated sludge	Microcosm	OLR	d__Bacteria	p__Patescibacteria	c__Saccharimonadia	o__Saccharimonadales	f__Saccharimonadaceae	g__	s__	k__Bacteria (UID1453)	901	171	117	58.6	0	0	844838	0	34	34	38079	38079	24848	24848	104326	104326	49.1	1.17	91.42	11	876	58	113	0	0	0	0	1	1	1	2	41	0
140613_D00172_0128_AH9FB3ADXX.288	AS-MESO-3CA.288	Activated sludge	Mesocosm	3CA	d__Bacteria	p__Eremiobacterota	c__UBP9	o__UBA4705	f__	g__	s__	k__Bacteria (UID1452)	924	161	108	95.37	4.71	16.67	8203378	0	446	446	31403	31403	18393	18393	150306	150306	66.79	1.79	93.19	11	7706	7	148	6	0	0	0	0	0	0	0	54	2
mFMbES.50	AS-MICRO-OLR.50	Activated sludge	Microcosm	OLR	d__Bacteria	p__Patescibacteria	c__Paceibacteria	o__UBA9983_A	f__	g__	s__	k__Bacteria (UID2495)	2993	143	89	64.99	1.12	0	591706	0	67	67	14557	14557	8831	8831	30358	30358	39.37	2.01	90.65	11	662	49	93	1	0	0	0	0	1	1	0	35	0
mFMbES.51	AS-MICRO-OLR.51	Activated sludge	Microcosm	OLR	d__Bacteria	p__Chloroflexota	c__Dehalococcoidia	o__UBA2991	f__UBA2991	g__G233	s__	k__Bacteria (UID1452)	924	151	101	63.25	0	0	1717536	0	391	391	4445	4445	4392	4392	19163	19163	66.08	1.69	91.91	11	2032	49	102	0	0	0	0	1	0	0	0	24	1
mFMbES.119	AS-MICRO-OLR.119	Activated sludge	Microcosm	OLR	d__Bacteria	p__Chloroflexota	c__Chloroflexia	o__Chloroflexales	f__Roseiflexaceae	g__Kouleothrix	s__	k__Bacteria (UID1452)	924	155	106	91.19	4.72	14.29	5343034	0	450	450	15935	15935	11873	11873	64935	64935	58.71	2.75	88.37	11	4739	12	136	7	0	0	0	0	1	0	1	76	4
AHFFLLBCXY_R64F2O4MI6VG7YUR_L2.286	AS-MESO-OLR.286	Activated sludge	Mesocosm	OLR	d__Bacteria	p__Bacteroidota	c__Bacteroidia	o__Chitinophagales	f__Saprospiraceae	g__UBA3362	s__	p__Bacteroidetes (UID2591)	364	303	203	90.22	1.72	0	3644779	0	455	455	10306	10306	8010	8010	51118	51118	41.55	2.52	89.74	11	3396	28	271	4	0	0	0	1	0	0	0	32	0
mFMbES.24	AS-MICRO-OLR.24	Activated sludge	Microcosm	OLR	d__Bacteria	p__Proteobacteria	c__Gammaproteobacteria	o__Burkholderiales	f__Burkholderiaceae	g__	s__	o__Burkholderiales (UID4000)	193	427	214	91.59	2.34	40	4600843	0	465	465	14850	14850	9894	9894	64850	64850	68.62	2.42	93.38	11	4541	42	380	5	0	0	0	0	0	0	0	62	1
AHFFLLBCXY_R64F2O4MI6VG7YUR_L2.183	AS-MESO-OLR.183	Activated sludge	Mesocosm	OLR	d__Bacteria	p__Actinobacteriota	c__Actinobacteria	o__Mycobacteriales	f__Mycobacteriaceae	g__Mycolicibacterium	s__	o__Actinomycetales (UID1815)	120	572	265	91.54	1.02	25	4579328	0	471	471	13240	13240	9722	9722	72659	72659	68.76	1.93	93.11	11	4688	55	507	9	1	0	0	1	0	0	1	42	2
mFMbES.59	AS-MICRO-OLR.59	Activated sludge	Microcosm	OLR	d__Bacteria	p__Patescibacteria	c__Saccharimonadia	o__Saccharimonadales	f__Saccharimonadaceae	g__SZUA-359	s__	k__Bacteria (UID203)	5449	104	58	52.53	3.45	50	488070	0	75	75	6798	6798	6507	6507	20503	20503	55.05	1.5	90.95	11	580	60	42	2	0	0	0	0	0	0	0	24	0
mFMbES.6	AS-MICRO-OLR.6	Activated sludge	Microcosm	OLR	d__Bacteria	p__Actinobacteriota	c__Actinobacteria	o__Propionibacteriales	f__Propionibacteriaceae	g__Micropruina	s__	o__Actinomycetales (UID1697)	387	330	193	82.67	0.78	25	3170905	0	293	293	14144	14144	10822	10822	51737	51737	69	1.35	91.48	11	3116	70	256	4	0	0	0	1	0	0	0	30	1
mFMbES.60	AS-MICRO-OLR.60	Activated sludge	Microcosm	OLR	d__Bacteria	p__Bacteroidota	c__Bacteroidia	o__Chitinophagales	f__Saprospiraceae	g__UBA2365	s__	p__Bacteroidetes (UID2591)	364	303	203	65.58	1.15	0	2282629	0	528	528	4415	4415	4323	4323	17296	17296	31.47	2.13	89.3	11	2234 1	12	188	3	0	0	0	1	0	0	0	22	1
mFMbES.65	AS-MICRO-OLR.65	Activated sludge	Microcosm	OLR	d__Bacteria	p__Actinobacteriota	c__Actinobacteria	o__Actinomycetales	f__GCA-002748415	g__	s__	o__Actinomycetales (UID1663)	488	310	185	73.04	4.23	30	4640548	0	740	740	7080	7080	6271	6271	31648	31648	69.49	2.35	87.63	11	4752	83	217	10	0	0	0	0	0	0	0	47	2
ESw5INH32.41	AS-MICRO-3CA.41	Activated sludge	Microcosm	3CA	d__Bacteria	p__Acidobacteriota	c__Thermoanaerobaculia	o__UBA5066	f__UBA5066	g__UBA5066	s__	k__Bacteria (UID3187)	2258	188	117	95.87	2.74	0	5288799	0	490	490	15990	15990	10793	10793	72249	72249	72.81	2.12	94.27	11	4656	6	178	4	0	0	0	1	1	1	0	47	0
mFMbES.69	AS-MICRO-OLR.69	Activated sludge	Microcosm	OLR	d__Bacteria	p__Proteobacteria	c__Gammaproteobacteria	o__Burkholderiales	f__Palsa-1005	g__PALSA-1003	s__	c__Betaproteobacteria (UID3971)	223	425	211	89.31	7.57	40.54	4051484	0	485	485	11800	11800	8353	8353	46197	46197	68.39	2.04	91.76	11	3952	42	346	37	0	0	0	0	1	0	0	42	1
mFMbES.7	AS-MICRO-OLR.7	Activated sludge	Microcosm	OLR	d__Bacteria	p__Proteobacteria	c__Alphaproteobacteria	o__Rhizobiales	f__Devosiaceae	g__Devosia	s__	o__Rhizobiales (UID3447)	356	408	244	53.21	6.3	19.05	2635773	0	623	623	4358	4358	4230	4230	21776	21776	67.24	1.96	90.83	11	3012 1	92	195	21	0	0	0	1	1	0	1	30	0
AHFFLLBCXY_R64F2O4MI6VG7YUR_L2.203	AS-MESO-OLR.203	Activated sludge	Mesocosm	OLR	d__Bacteria	p__Verrucomicrobiota	c__Verrucomicrobiae	o__Pedosphaerales	f__UBA9464	g__	s__	k__Bacteria (UID2982)	88	230	148	91.89	3.41	0	5181873	0	495	495	14226	14226	10468	10468	77746	77746	67.99	1.32	91.64	11	4076	13	210	7	0	0	0	1	0	0	0	39	0
mFMbES.73	AS-MICRO-OLR.73	Activated sludge	Microcosm	OLR	d__Bacteria	p__Actinobacteriota	c__Actinobacteria	o__Propionibacteriales	f__Propionibacteriaceae	g__Microlunatus	s__Microlunatus phosphovorus	o__Actinomycetales (UID1697)	387	330	193	75.56	3.2	81.82	4117866	0	346	346	15340	15340	11901	11901	52864	52864	67.58	1.19	90.53	11	3975 1	3	216	11	0	0	0	0	0	0	0	26	2
mFMbES.75	AS-MICRO-OLR.75	Activated sludge	Microcosm	OLR	d__Bacteria	p__Patescibacteria	c__Saccharimonadia	o__Saccharimonadales	f__Saccharimonadaceae	g__	s__	k__Bacteria (UID203)	5449	103	58	67.46	1.72	100	733878	0	89	89	10318	10318	8245	8245	53324	53324	48.85	1.53	92.63	11	808	55	47	1	0	0	0	1	0	0	1	25	0
mFMbES.77	AS-MICRO-OLR.77	Activated sludge	Microcosm	OLR	d__Bacteria	p__Actinobacteriota	c__Actinobacteria	o__Actinomycetales	f__Dermatophilaceae	g__Tetrasphaera	s__Tetrasphaera japonica	k__Bacteria (UID203)	5449	104	58	81.9	5.17	95.65	3489968	0	323	323	14712	14712	10804	10804	57740	57740	71.97	1.31	91.65	11	3206	14	67	23	0	0	0	0	0	0	0	24	0
mFMbES.79	AS-MICRO-OLR.79	Activated sludge	Microcosm	OLR	d__Bacteria	p__Bacteroidota	c__Ignavibacteria	o__SJA-28	f__OLB5	g__OLB5	s__	k__Bacteria (UID2570)	433	273	183	75.25	6.83	66.67	2948046	0	400	400	9870	9870	7370	7370	37101	37101	36.91	2.15	90.48	11	2912	59	196	18	0	0	0	0	1	0	0	35	1
mFMbES.81	AS-MICRO-OLR.81	Activated sludge	Microcosm	OLR	d__Bacteria	p__Patescibacteria	c__Saccharimonadia	o__Saccharimonadales	f__Saccharimonadaceae	g__UBA5946	s__	k__Bacteria (UID1453)	901	171	117	68.95	1.28	0	1083277	0	30	30	70339	70339	36109	36109	210962	210962	50.98	1.54	89.84	11	1172	43	126	2	0	0	0	1	0	0	1	44	0
ESw5INH32.213	AS-MICRO-3CA.213	Activated sludge	Microcosm	3CA	d__Bacteria	p__Actinobacteriota	c__Actinobacteria	o__Propionibacteriales	f__Nocardioidaceae	g__Nocardioides	s__	o__Actinomycetales (UID1697)	387	330	193	92.97	1.64	0	3930597	0	499	499	10056	10056	7876	7876	39993	39993	71.53	1.51	93.38	11	4154	26	297	7	0	0	0	2	0	0	0	43	1
mFMbES.85	AS-MICRO-OLR.85	Activated sludge	Microcosm	OLR	d__Bacteria	p__Actinobacteriota	c__Thermoleophilia	o__20CM-4-69-9	f__	g__	s__	p__Actinobacteria (UID1454)	732	199	116	87.5	1.72	0	2773395	0	221	221	19662	19662	12549	12549	71531	71531	67.93	1.43	91.35	11	2830	17	178	4	0	0	0	0	0	0	0	43	1
mFMbES.86	AS-MICRO-OLR.86	Activated sludge	Microcosm	OLR	d__Bacteria	p__Bacteroidota	c__Bacteroidia	o__Chitinophagales	f__Chitinophagaceae	g__JJ008	s__	p__Bacteroidetes (UID2591)	364	302	203	78.58	5.13	78.57	3706188	0	399	399	12817	12817	9288	9288	83106	83106	46.23	1.35	90.77	11	3382	66	222	14	0	0	0	1	0	0	0	26	0
mFMbES.88	AS-MICRO-OLR.88	Activated sludge	Microcosm	OLR	d__Bacteria	p__Patescibacteria	c__Paceibacteria	o__UBA9983_A	f__UBA9973	g__UBA4124	s__	k__Bacteria (UID203)	5449	104	58	85.29	0	0	537987	0	33	33	18827	18827	16302	16302	65347	65347	42.39	0.98	91.52	11	612	11	93	0	0	0	0	0	1	1	0	40	0
ESw5INH32.126	AS-MICRO-3CA.126	Activated sludge	Microcosm	3CA	d__Bacteria	p__Chloroflexota	c__Anaerolineae	o__Caldilineales	f__Caldilineaceae	g__Caldilinea	s__	k__Bacteria (UID1452)	924	163	110	92.27	4.55	14.29	6967316	0	673	673	18037	18037	10352	10352	107229	107229	63.25	2.82	90.54	11	6019	10	146	7	0	0	0	0	0	0	0	39	1
ESw5INH32.183	AS-MICRO-3CA.183	Activated sludge	Microcosm	3CA	d__Bacteria	p__Actinobacteriota	c__Actinobacteria	o__Mycobacteriales	f__Nakamurellaceae	g__Nakamurella	s__	o__Actinomycetales (UID1802)	274	387	213	93.31	3.09	54.55	5775179	0	693	693	11033	11033	8333	8333	58056	58056	69.89	1.86	91.03	11	5543	25	351	11	0	0	0	0	0	0	0	35	1
mFMbES.94	AS-MICRO-OLR.94	Activated sludge	Microcosm	OLR	d__Bacteria	p__Proteobacteria	c__Gammaproteobacteria	o__Burkholderiales	f__Rhodocyclaceae	g__Zoogloea	s__	f__Rhodocyclaceae (UID3972)	30	540	241	75.45	7.28	70.37	3351528	0	469	469	9126	9126	7146	7146	48388	48388	68.43	2.11	93.1	11	3362 1	37	378	24	1	0	0	0	0	0	0	44	0
